# Supplementary material for: The production of viral vectors designed to express large and difficult to express transgenes within neurons
Source: Mol Brain. 2015 Feb 24;8:12. doi: 10.1186/s13041-015-0100-7 (PMC4359567; doi:10.1186/s13041-015-0100-7)
Supplement: Additional file 2: — Viral genome sizes, and DNA oligonucleotides used for cloning purposes. [file 13041_2015_100_MOESM2_ESM.xlsx]

## Sheet: AAV
	Gene	Size in amino acids	Size in bps
	Rat GluN2A	1464	4392
	Flag-GluN2A	1472	4416
	Mouse GluN2B	1482	4446
	Flag-GluN2B	1490	4470
	Plasmid Name	AAV Genome size (bps)	promoter (bps)	3'UTR (bps)
GluN2A
	pAAV-Basic-0.4CaMKII-FlagGluN2A	5478	364	219
	pAAV-0.4CaMKII-Flag-GluN2A	5190	364	76
	pAAV-EFS-Flag-GluN2A	5077	251	76
	pAAV-CMV-Flag-GluN2A	5411	585	76
	pAAV-TRE3G-FlagGluN2A	5228	403	76
	pAAV-RSV-FlagGluN2A	5055	229	76
	pAAV-0.5Syn-FlagGluN2A	5369	543	76
	pAAV-1.1Syn-FlagGluN2A	5938	1112	76
	pAAV-1.3CaMKII-FlagGluN2A	6120	1294	76
	pAAV-Basic-0.4CaMKII-FlagGluN2A - Cterm deletion	3691	364	219	creates deletion after AA 871 (stop at base 2613)
	pAAV-Basic-CMV-FlagGluN2A - Cterm deletion	3893	585	219
GluN2B
	pAAV-Basic-0.4CaMKII-FlagGluN2B	5540	364	219
	pAAV-0.4CaMKII-FlagGluN2B	5261	364	76
	pAAV-EFS-FlagGluN2B	5142	251	76
	pAAV-CMV-FlagGluN2B	5476	585	76
	pAAV-TRE3G-FlagGluN2B	5294	403	76
	pAAV-RSV-FlagGluN2B	5120	229	76
	pAAV-0.5Syn-FlagGluN2B	5434	543	76
	pAAV-1.1Syn-FlagGluN2B	6003	1112	76
	pAAV-1.3CaMKII-FlagGluN2B	6185	1294	76
	pAAV-Basic-CMV-FlagGluN2B - Cterm deletion	3664	364	219	creates deletion after AA 867 (stop at base 2601)
	pAAV-Basic-0.4CaMKII-FlagGluN2B - Cterm deletion	3879	585	219
GFP
	pAAV-Basic-0.4CaMKII-GFP	1756	364	219
	pAAV-EFS-GFP	1378	251	76
	pAAV-CMV-GFP	3045
	pAAV-TRE3G-GFP	1530	403	76
	pAAV-RSV-GFP	1356	229	76
	pAAV-0.5Syn-GFP	1670	543	76
	pAAV-1.1Syn-GFP	2239	1112	76
	pAAV-1.3CaMKII-GFP	2421	1294	76

## Sheet: AAV PCR primers
	CamkII RP BglII	aaaAGATCTCTGCTCCCAGAACTAGGGGCCAC
	CamkII FP MluI	AAAACGCGTACTTGTGGACTAAGTTTGTTCACATCCCCTTCTCC
	dsredutrRP EcoRV	tcaGATATCTTTACGCCTTAAGATACATTGATGAG
	Dsredutrfp (hindIII)	gcAAGCTTCACATTTGTAGAGGTTTTACTTGC
	NR2A FP EcoR1	actGAATTCGCCGCCACCatgggcagattgggctactgg
	NR2A RP XhoI	actCTCGAGTTA AAC ATC AGA TTC GAT ACT AGG C
	CamkII FP MluI	AAAACGCGTACTTGTGGACTAAGTTTGTTCACATCCCCTTCTCC
	CamkII RP EcoR1	aaagaattcCTGCTCCCAGAACTAGGGGCCAC
	3’UTR TOP	TCGAGtttattgcagcttataatggttacaaataaagcaatagcatcacaaatttcacaaataaagcatttttttcactg
	3’UTR Bot	gtccagtgaaaaaaatgctttatttgtgaaatttgtgatgctattgctttatttgtaaccattataagctgcaataaac
	TRE3g FP 2 MluI	atccacgcgtatcacgagactagcctcgag
	TRE3g RP EcoRI	tAAAGAATTCTTT ACG AGG GTA GGA AGT GGT AC
	CamkII 1.2kb MluI FP New	ccacgcgttcgtaacattatggccttaggtcacttcatctccatggggttc
	CamKII 1.2kb EcoR1 RP	actGAATTCctgcccccagaactaggggccac
	Syn1.1FPMluI	atccacgcgtGGGTTTTGGCTACGTCCAGAG
	Syn .5FPMluI	atccacgcgtACAAGTATCTGGGAAGGGTAAC
	Syn1.1RPEcoR1	atcgaattcGGATCCAAGGGGCAGTGGGTCGGTGGG
	EFS FP MluI	atccacgcgttcgagtggctccggtgcccgtcagtgggc
	EFS RP EcoR1	atcgaattcccgcgtcacgacacctgtgttc
	RSV FP MluI	atccacgcgtaatgtagtcttatgcaatactcttgtag
	RSV RP EcoR1	atcgaattccgtttatgtatcgagctaggcacttaaatac
	Nr2A STOP Top	CCATCTGAGTAAGGTGATGAGTAAG
	Nr2A STOP Bot	tcgaCTTACTCATCACCTTACTCAGA
	CMV P FP MluI	AAAACGCGTggagttccgcgttacataac
	CMV P RP R1	aaagaattccggtgtcttctatggaggtcaaaac
	GFP FP EcoR1	actGAATTCGCCGCCACCAT GGT GAG CAA GGG CGA GGA G
	GFP RP XhoI	atccCTCGAGttacttgtacagctcgtccatgccg
	GFP FP BglII	actagatctgcGCCGCCACCAT GGT GAG CAA GGG CGA GGA G
	GFP RP HindIII	aaaAAGCTTT TAC TTG TAC AGC TCG TCC ATG CC
	NR2B FP BamHI	actGGATCCGCCGCCACCATGAAGCCCAGCGCAGAGTG
	NR2B RP EcoRI	actGAATTCCCCTCACTCAGACATCAGACTCAATAC
	TRE3g RP BamHI	tAAAggatccTTT ACG AGG GTA GGA AGT GGT AC
	CamKII1.2kb BamHII RP	tAAAggatccctgcccccagaactaggggccac
	Syn1.1RPBamHI	tggcggatccGGATCCAAGGGGCAGTGGGTCGGTGGG
	EFS RP BamHI	tggcggatcccgcgtcacgacacctgtgttc
	RSV RP BamHI	tggcggatccgtttatgtatcgagctaggcacttaaatac
	CMV P FP MluI	AAAACGCGTggagttccgcgttacataac
	CMV P RP BamHI	aaaGGATCCcggtgtcttctatggaggtcaaaac
	NR2B FP BamHI	actGGATCCGCCGCCACCATGAAGCCCAGCGCAGAGTG
	Nr2Bctermdeletion RP	actGAATTCTCAGCCAGGCTTGCCAGAACAGAC

## Sheet: Lenti
				HIV-1 5' LTR: Bases 230-410		gggtctctctggttagaccagatctgagcctgggagctctctggctaactagggaacccactgcttaagcctcaataaagcttgccttgagtgcttcaagtagtgtgtgcccgtctgttgtgtgactctggtaactagagatccctcagacccttttagtcagtgtggaaaatctctagca
				3' LTR: bases 6151-6384		tggaagggctaattcactcccaacgaagacaagatctgctttttgcttgtactgggtctctctggttagaccagatctgagcctgggagctctctggctaactagggaacccactgcttaagcctcaataaagcttgccttgagtgcttcaagtagtgtgtgcccgtctgttgtgtgactctggtaactagagatccctcagacccttttagtcagtgtggaaaatctctagca
	Plasmids	Viral Genome Length (bps) (w/o RSV promoter)	Viral Genome Length (bps) (w/ RSV promoter)
Empty Vectors	pLentiMCS(-emGFP)1.3CaMKII-Intron-MCS-WPRE-polyASig	4678	4908
	pLenti7.3/V5-DEST	6155	6385
	pLenti7.3(-emGFP)	5062	5292
	pLentiMCS(-emGFP)	2681	2911
GluN2A	pLentiMCS(-emGFP)CMV-FlagGluN2A	7686	7916
	pLentiMCS(-emGFP)0.4CaMKII-FlagGluN2A	7483	7713
	pLentiMCS(-emGFP)0.4CaMKII-FlagGluN2A(mod)	7446	7676
	pLentiMCS(-emGFP)TRE3G-FlagGluN2A(mod)	7467	7697
	pLentiMCS(-emGFP)1.3CaMKII-FlagGluN2A(mod)	8358	8588
	pLentiMCS(-emGFP)1.1Syn-FlagGluN2A(mod)	8176	8406
	pLentiMCS(-emGFP)0.5Syn-FlagGluN2A(mod)	7607	7837
	pLentiMCS(-emGFP)1.3CaMKII-Intron-FlagGluN2A-WPRE-polyASig	9068	9298
GluN2B	pLentiMCS(-emGFP)CMV-FlagGluN2B	7735	7965
	pLentiMCS(-emGFP)0.4CaMKII-FlagGluN2B	7520	7750
	pLentiMCS(-emGFP)0.4CaMKII-FlagGluN2B(mod)	7512	7742
	pLentiMCS(-emGFP)TRE3G-FlagGluN2B(mod)	7545	7775
	pLentiMCS(-emGFP)1.3CaMKII-FlagGluN2B(mod)	8436	8666
	pLentiMCS(-emGFP)1.1Syn-FlagGluN2B(mod)	8254	8484
	pLentiMCS(-emGFP)0.5Syn-FlagGluN2B(mod)	7685	7915
GFP	pLenti7.3(-emGFP)-CMV-GFP	4135	4365
	pLenti7.3(-emGFP)-1.3CaMKII-GFP	4823	5053
	pLenti7.3(-emGFP)-0.4CaMKII-GFP	3893	4123
	pLenti7.3(-emGFP)-TRE3G-GFP	3932	4162
	pLenti7.3(-emGFP)-0.5Syn-GFP	4072	4302
	pLenti7.3(-emGFP)-1.1Syn-GFP	4641	4871

## Sheet: Lenti Primers
Lenti
		CamkII 1.2KB FP Acc65I	aaaggtacctcgtaacattatggccttaggtcacttcatctccatggggttc
		camKII pro w Intron RP	cggccagatcttcgaattcacgtgc
		LentiMCS TOP	cgatACGCGTCAATTGGCGGCCGCCTCGAGAAGCTTgaattcAGATCTGGATCCGGTACC
		Lenti MCS Bot	cgcgGGTACCGGATCCAGATCTgaattcAAGCTTCTCGAGGCGGCCGCCAATTGACGCGTat
		3’UTR TOP XhoI P	TCGAGtttattgcagcttataatggttacaaataaagcaatagcatcacaaatttcacaaataaagcatttttttcactg
		3’UTR Bot XhoI P	TCGAcagtgaaaaaaatgctttatttgtgaaatttgtgatgctattgctttatttgtaaccattataagctgcaataaac
		WPRE FP XhoI	atccCTCGAGtcgacaatcaacctctggattac
		WPRE RP XhoI	atccCTCGAGTCCACACCGGTACCATCGCC
		TRE3g FP 2 MluI	atccacgcgtatcacgagactagcctcgag
		TRE3g RP EcoRI	tAAAGAATTCTTT ACG AGG GTA GGA AGT GGT AC
		CamkII 1.2kb MluI FP New	ccacgcgttcgtaacattatggccttaggtcacttcatctccatggggttc
		CamKII 1.2kb EcoR1 RP	actGAATTCctgcccccagaactaggggccac
		Syn1.1FPMluI	atccacgcgtGGGTTTTGGCTACGTCCAGAG
		Syn .5FPMluI	atccacgcgtACAAGTATCTGGGAAGGGTAAC
		Syn1.1RPEcoR1	atcgaattcGGATCCAAGGGGCAGTGGGTCGGTGGG
		Lenti camKII Intron MCS TOP	AATTCatCATATGatGATATCatcATGCATatCCCGGGatACTAGTatg
		Lenti camKII Intron MCS Bot	tcgaCATACTAGTATCCCGGGATATGCATGATGATATCATCATATGATG
		GFP attB FP	GGG GAC AAG TTT GTA CAA AAA AGC AGG CTA CGC CAC CAT GGT GAG CAA GGG CGA GGA G
		GFP attB RP	GGG GAC CAC TTT GTA CAA GAA AGC TGG GTT TAC TTG TAC AGC TCG TCC ATG CC
		Syn1.1FPClaI	ATTatcgatGGGTTTTGGCTACGTCCAGAG
		Syn1.1RPSpeI	ATTactagtGGATCCAAGGGGCAGTGGGTCGGTGGG
		Syn5.5FPClaI	ATTatcgatACAAGTATCTGGGAAGGGTAAC
		CamkII RP speI	aaaactagtCTGCTCCCAGAACTAGGGGCCAC
		CamkII FP claI	AAAatcgatACTTGTGGACTAAGTTTGTTCACATCCCCTTCTCC
		Syn1.1RPBamHI	tggcggatccGGATCCAAGGGGCAGTGGGTCGGTGGG
		TRE3g RP BamHI	tAAAggatccTTT ACG AGG GTA GGA AGT GGT AC
		CamKII1.2kb BamHII RP	tAAAggatccctgcccccagaactaggggccac
		mCamkII FP 1.2 claI	AAAatcgatCAT TAT GGC CTT AGG TCA CTT CAT CTC CAT G
