# Supplementary material for: The production of viral vectors designed to express large and difficult to express transgenes within neurons
Source: Mol Brain. 2015 Feb 24;8:12. doi: 10.1186/s13041-015-0100-7 (PMC4359567; doi:10.1186/s13041-015-0100-7)
Supplement: Additional file 5: — DNA vector sequences for all viral vectors produced for this study. [file 13041_2015_100_MOESM5_ESM.zip]

Archive with 65 entries (57 files):
- Viral vector DNA sequences/AAV constructs/
- Viral vector DNA sequences/AAV constructs/GFP/
- Viral vector DNA sequences/AAV constructs/GFP/pAAV-0.5Syn-GFP.txt
- Viral vector DNA sequences/AAV constructs/GFP/pAAV-1.1Syn-GFP.txt
- Viral vector DNA sequences/AAV constructs/GFP/pAAV-1.3CaMKII-GFP.txt
- Viral vector DNA sequences/AAV constructs/GFP/pAAV-Basic-0.4CaMKII-GFP.txt
- Viral vector DNA sequences/AAV constructs/GFP/pAAV-CMV-GFP.txt
- Viral vector DNA sequences/AAV constructs/GFP/pAAV-EFS-GFP.txt
- Viral vector DNA sequences/AAV constructs/GFP/pAAV-RSV-GFP.txt
- Viral vector DNA sequences/AAV constructs/GFP/pAAV-TRE3G-GFP.txt
- Viral vector DNA sequences/AAV constructs/GluN2A/
- Viral vector DNA sequences/AAV constructs/GluN2A/pAAV-0.4CaMKII-Flag-GluN2A.txt
- Viral vector DNA sequences/AAV constructs/GluN2A/pAAV-0.5Syn-Flag-GluN2A.txt
- Viral vector DNA sequences/AAV constructs/GluN2A/pAAV-1.1Syn-Flag-GluN2A.txt
- Viral vector DNA sequences/AAV constructs/GluN2A/pAAV-1.3CamkII-Flag-GluN2A.txt
- Viral vector DNA sequences/AAV constructs/GluN2A/pAAV-Basic-0.4CaamKII-Flag-GluN2A.txt
- Viral vector DNA sequences/AAV constructs/GluN2A/pAAV-Basic-0.4CaMKII-Flag-GluN2A Cterm deletion.txt
- Viral vector DNA sequences/AAV constructs/GluN2A/pAAV-Basic-CMV-Flag-GluN2A Cterm deletion.txt
- Viral vector DNA sequences/AAV constructs/GluN2A/pAAV-CMV-Flag-GluN2A.txt
- Viral vector DNA sequences/AAV constructs/GluN2A/pAAV-EFS-Flag-GluN2A.txt
- Viral vector DNA sequences/AAV constructs/GluN2A/pAAV-RSV-Flag-GluN2A.txt
- Viral vector DNA sequences/AAV constructs/GluN2A/pAAV-TRE3G-Flag-GluN2A.txt
- Viral vector DNA sequences/AAV constructs/GluN2B/
- Viral vector DNA sequences/AAV constructs/GluN2B/pAAV-0.4CaMKIIP-Flag-GluN2B.txt
- Viral vector DNA sequences/AAV constructs/GluN2B/pAAV-0.5Syn-Flag-GluN2B.txt
- Viral vector DNA sequences/AAV constructs/GluN2B/pAAV-1.1Syn-Flag-GluN2B.txt
- Viral vector DNA sequences/AAV constructs/GluN2B/pAAV-1.3CaMKII-Flag-GluN2B.txt
- Viral vector DNA sequences/AAV constructs/GluN2B/pAAV-Basic-0.4CaMKII-Flag-GluN2B Cterm deletion.txt
- Viral vector DNA sequences/AAV constructs/GluN2B/pAAV-Basic-0.4CaMKII-Flag-GluN2B.txt
- Viral vector DNA sequences/AAV constructs/GluN2B/pAAV-Basic-CMV-Flag-GluN2B Cterm deletion.txt
- Viral vector DNA sequences/AAV constructs/GluN2B/pAAV-CMV-Flag-GluN2B.txt
- Viral vector DNA sequences/AAV constructs/GluN2B/pAAV-EFS-Flag-GluN2B.txt
- Viral vector DNA sequences/AAV constructs/GluN2B/pAAV-RSV-Flag-GluN2B.txt
- Viral vector DNA sequences/AAV constructs/GluN2B/pAAV-TRE3G-Flag-GluN2B.txt
- Viral vector DNA sequences/AAV constructs/pAAV -Basic-V2  seq only for vector NTI.txt
- Viral vector DNA sequences/AAV constructs/pAAV-Basic-0.4CaMKII-MCS-3'UTR.txt
- Viral vector DNA sequences/Lenti Constructs/
- Viral vector DNA sequences/Lenti Constructs/GFP/
- Viral vector DNA sequences/Lenti Constructs/GFP/plenti7.3(-emGFP)-0.4CaMKII-GFP.txt
- Viral vector DNA sequences/Lenti Constructs/GFP/plenti7.3(-emGFP)-0.5Syn-GFP.txt
- Viral vector DNA sequences/Lenti Constructs/GFP/plenti7.3(-emGFP)-1.1Syn-GFP.txt
- Viral vector DNA sequences/Lenti Constructs/GFP/plenti7.3(-emGFP)-1.3CaMKII-GFP.txt
- Viral vector DNA sequences/Lenti Constructs/GFP/plenti7.3(-emGFP)-GFP.txt
- Viral vector DNA sequences/Lenti Constructs/GFP/plenti7.3(-emGFP)-TRE3G-GFP.txt
- Viral vector DNA sequences/Lenti Constructs/GluN2A/
- Viral vector DNA sequences/Lenti Constructs/GluN2A/pLenti 7.3 MCS (-emGFP) CamKII+Intron+FlagGluN2A+WPRE+polyASig tail.txt
- Viral vector DNA sequences/Lenti Constructs/GluN2A/pLenti 7.3MCS(-emGFP)0.4CaMKII-FlagGluN2A(Mod).txt
- Viral vector DNA sequences/Lenti Constructs/GluN2A/pLenti 7.3MCS(-emGFP)0.4CaMKII-FlagGluN2A.txt
- Viral vector DNA sequences/Lenti Constructs/GluN2A/pLenti 7.3MCS(-emGFP)0.5Syn-FlagGluN2A(Mod).txt
- Viral vector DNA sequences/Lenti Constructs/GluN2A/pLenti 7.3MCS(-emGFP)1.1Syn-FlagGluN2A(Mod).txt
- Viral vector DNA sequences/Lenti Constructs/GluN2A/pLenti 7.3MCS(-emGFP)1.3CaMKII-FlagGluN2A(Mod).txt
- Viral vector DNA sequences/Lenti Constructs/GluN2A/pLenti 7.3MCS(-emGFP)CMV-FlagGluN2A.txt
- Viral vector DNA sequences/Lenti Constructs/GluN2A/pLenti 7.3MCS(-emGFP)TRE3G-FlagGluN2A(Mod).txt
- Viral vector DNA sequences/Lenti Constructs/GluN2B/
- Viral vector DNA sequences/Lenti Constructs/GluN2B/pLentiMCS(-emGFP)0.4CaMKII-Flag-GluN2B(Mod).txt
- Viral vector DNA sequences/Lenti Constructs/GluN2B/pLentiMCS(-emGFP)0.4CaMKII-Flag-GluN2B.txt
- Viral vector DNA sequences/Lenti Constructs/GluN2B/pLentiMCS(-emGFP)0.5Syn-Flag-GluN2B(Mod).txt
- Viral vector DNA sequences/Lenti Constructs/GluN2B/pLentiMCS(-emGFP)1.1Syn-Flag-GluN2B(Mod).txt
- Viral vector DNA sequences/Lenti Constructs/GluN2B/pLentiMCS(-emGFP)1.3CaMKII-Flag-GluN2B(Mod).txt
- Viral vector DNA sequences/Lenti Constructs/GluN2B/pLentiMCS(-emGFP)-CMV-Flag-GluN2B.txt
- Viral vector DNA sequences/Lenti Constructs/GluN2B/pLentiMCS(-emGFP)TRE3G-Flag-GluN2B(Mod).txt
- Viral vector DNA sequences/Lenti Constructs/plenti7.3(-emGFP).txt
- Viral vector DNA sequences/Lenti Constructs/plenti7_3_v5_dest_seq.txt
- Viral vector DNA sequences/Lenti Constructs/pLentiMCS(-emGFP).txt
- Viral vector DNA sequences/Lenti Constructs/pLentiMCS(-emGFP)CamKII+Intron-MCS-WPRE-polyASig.txt
