# Supplementary material for: The production of viral vectors designed to express large and difficult to express transgenes within neurons
Source: Mol Brain. 2015 Feb 24;8:12. doi: 10.1186/s13041-015-0100-7 (PMC4359567; doi:10.1186/s13041-015-0100-7)
Supplement: Additional file 5: — DNA vector sequences for all viral vectors produced for this study. [file 13041_2015_100_MOESM5_ESM.zip › Viral vector DNA sequences/AAV constructs/GluN2A/pAAV-0.5Syn-Flag-GluN2A.txt]

cctgcaggcagctgcgcgctcgctcgctcactgaggccgcccgggcaaagcccgggcgtcgggcgacctttggtcgcccggcctcagtgagcgagcgagcgcgcagagagggagtggccaactccatcactaggggttcctgcggccgcacgcgt
acaagtatctgggaagggtaacaatgcaagttagcctgaggatttaggaggaggctgaaa
aacagagtaggagccttactacgggtccagaccctacggacaagaacccccactcccact
ccccaaattgcgcattccctcccccatcagagggggaggggaagaggatgcagcgcggcg
cggcgcgtgcgcactgtcggatttagtaccgcggacagagccttcgcccccgctgccggc
gcgcgccaccacctccccagcaccaaaggcgggctgacgtcactctccagccctccccaa
actcccctacctcaccgccttggtcgcgtccgtgcagcggtgagtccagtcgggccgcac
cacaagaggtgcaagataggggggtgcaggcgcgaccatacgctctgcggcggcagagcc
tcagcgctgcctcagtctgcagcgggcagcagaggagtcgcgtcgtgccagagagcgccg
ccgtgctcctgagccccttgcgctccgcccccgcggcccaccgacccactgccccttgga
tcc
gaattcgccgccacc
atgggcagattgggctactggaccttgctggtattgccggcccttctggtctggcgcgat
ccggcgcagaacgcggcggcggagaagggtcctccagcgctgaacattgcggtgctgctg
ggtcacagccacgacgtgacagaacgcgaacttcgaaatctgGACTACAAGGACGACGATGACAAGTGGGGCCCagagcaggca
accggcttgcccctggatgtgaacgtggtggcgttattgatgaaccgcactgaccctaag
agcctcatcacgcatgtgtgcgacctcatgtccggggcgcgcatccacggcttggtgttt
ggagatgacacggaccaggaggctgtggcccagatgctggattttatctcctcacagact
tttatccccatcttgggcattcatgggggtgcatctatgatcatggctgacaaggatccg
acatccacgttcttccagtttggagcctccatccagcagcaagccacagttatgctgaag
atcatgcaggactacgactggcacgtcttctccctggtcaccaccatcttccctggctac
cgagacttcatcagctttatcaagacaacagtggacaacagctttgtgggctgggatatg
cagaacgtgatcacactggacacctccttcgaggacgccaagacgcaggtccagctgaag
aagatccattcttctgtcatcctgctctactgctccaaagacgaggctgtcctcatcctg
agcgaggctcgctccctcggcctcactggctatgatttcttctggattgtccccagtttg
gtgtctgggaacacagagctcatccccaaagagtttccatcaggtctcatttcagtctct
tatgacgactgggactacagcctggaggcaagagtgagagacggtcttgggatcttaacc
actgccgcatcctccatgttggagaagttctcctacattcctgaggccaaggccagctgc
tatgggcaggcagagaagccagagaccccgctacacaccctgcaccaattcatggtcaat
gtgacttgggatggcaaggacttgtccttcactgaggaaggttaccaggtgcaccccagg
cttgtggtgatcgtgctgaacaaggaccgggagtgggaaaaggtgggcaagtgggagaac
cagacgctgagcctgaggcacgctgtgtggccaaggtacaagtccttttctgactgcgag
ccagatgacaaccacctcagcattgtcaccttggaggaagcccccttcgtcatcgtagag
gacatagaccccctgactgagacctgtgtgaggaacacggtgccctgtcggaagttcgtc
aagatcaacaattcaaccaacgaagggatgaatgtgaagaaatgctgcaaggggttctgc
atcgacatcctcaagaagctgtccagaactgtgaagttcacctatgacctctacctggtg
accaatgggaagcatgggaaaaaggttaacaatgtgtggaatggaatgataggtgaagtg
gtctatcaacgagcagtcatggctgtgggctcactcaccatcaatgaggagcgttcggaa
gtggtggacttctcggtgcccttcgtggagacaggaatcagcgtcatggtctccaggagt
aatggcactgtctccccttctgctttcctcgaacccttcagtgcctccgtctgggtgatg
atgtttgtgatgctgctcatcgtctcagccattgctgtcttcgtttttgaatacttcagt
cctgttggatacaacagaaacttagccaaagggaaagctccccacgggccttcttttact
attggaaaagctatatggctcctctggggcctggtcttcaacaattctgtgcctgtccag
aatcctaaaggcacaaccagcaagatcatggtgtcagtgtgggccttctttgctgtcatc
ttcctggccagttacacagccaacctggctgccttcatgatccaggaggagtttgtggac
caagtgactggcctcagtgacaagaagttccagagacctcatgactattctccacctttc
cgatttgggacggtacccaatggaagtacagagaggaatattcgtaacaactacccgtat
atgcaccagtacatgaccagattcaaccagaggggagtggaggatgccttggtcagcttg
aaaaccgggaagttggacgctttcatctatgacgcagccgtcttgaactacaaggccggg
agggatgaaggctgtaaactggtgaccattgggagcgggtacatctttgctaccacaggc
tatggaattgcgctgcagaagggctcaccctggaagaggcagattgacctcgctctgctc
cagtttgttggtgatggtgagatggaggagctggagacactgtggcttacgggcatctgc
cacaacgagaagaatgaggtgatgagtagccagctggacatcgataacatggcgggcgtg
ttctacatgctggctgcagccatggccctcagcctcatcaccttcatctgggagcacctc
ttctactggaagctgcgcttctgcttcacaggcgtgtgctctgaccggcccgggctgctc
ttctccatcagcaggggcatctatagttgcatccatggggtacacattgaagaaaagaag
aaatctccagatttcaatctgactggatcacagagcaacatgctaaagcttcttcggtca
gctaaaaacatctccaatatgtccaacatgaactcctcaagaatggactcacctaaaaga
gctactgacttcattcaaagagggtcacttattgtggacatggtttcagacaagggaaat
ttgatatattcagacaacagatcctttcaagggaaggacagtatatttggagacaacatg
aatgaactccaaacatttgtggccaacaggcacaaggataatctcagtaactatgtgttt
caaggacagcatcctctcactctcaatgagtccaaccctaacacagtagaggtggctgtc
agcactgaatccaaagggaactcccgaccccggcagctttggaagaaatccatggagtct
ctacgccaggattctctaaaccagaacccagtctcccagagggatgagaagactgcagag
aatcggacccactcgctaaagagtcctaggtatcttccagaagaggtagcccactctgac
atttcagaaacctcaagccgggccacatgccacagggagccagataacaataagaaccac
aagaccaaggataacttcaaacggtcaatggcctctaagtatcccaaggactgtagcgat
gttgaccgcacctacatgaaaaccaaagcaagttctcccagggataagatctataccatt
gatggtgagaaggagcccagcttccacttagatcctcctcagtttgttgagaatataacc
ctgcctgagaatgtgggcttcccagatacctaccaagatcacaatgagaacttccgcaag
ggggactccacactgcccatgaacaggaacccattacataatgaagacgggcttcccaac
aatgaccaatataaactctatgccaagcactttaccttgaaagacaagggttccccacac
agtgagggcagtgatcgataccggcagaactccacacattgcagaagctgcctttcgaat
ctgcccacctactcaggccactttaccatgaggtctcctttcaagtgtgatgcctgtctg
cggatggggaatctctatgacattgatgaagaccagatgcttcaggagacaggtaaccca
gctactcgggaggaggtctaccagcaggactggtcacagaacaacgccctccagttccag
aagaacaagctaaggattaaccgacagcactcctatgataacattctggacaaacccaga
gagatagaccttagcaggccctcccggagcataagcctcaaggacagggaacggctactg
gagggcaacttgtatgggagcctgttcagtgtcccctcaagcaaactcttggggaacaaa
agctcccttttcccccaaggtctggaggacagcaagaggagcaagtctctcttgccagac
cacgcctccgataatcctttcctccacacgtatggggatgaccaacgcttagttatcggg
agatgtccctcggacccttacaaacactcattgccatcacaggcggtaaatgacagctat
cttcggtcatccttgaggtcaacagcatcatattgctccagggacagtcggggccacagt
gatgtgtatatttcagagcatgttatgccttatgctgcaaataagaataccatgtactct
acccccagggttttaaattcctgcagcaatagacgagtgtacaagaaaatgcctagtatc
gaatctgatgtttaa
CTCGAG
tttattgcagcttataatggttacaaataaagcaatagcatcacaaatttcacaaataaagcatttttttcactg
gaccgagcggccgcaggaacccctagtgatggagttggccactccctctctgcgcgctcgctcgctcactgaggccgggcgaccaaaggtcgcccgacgcccgggctttgcccgggcggcctcagtgagcgagcgagcgcgcagctgcctgcaggggcgcctgatgcggtattttctccttacgcatctgtgcggtatttcacaccgcatacgtcaaagcaaccatagtacgcgccctgtagcggcgcattaagcgcggcgggtgtggtggttacgcgcagcgtgaccgctacacttgccagcgccctagcgcccgctcctttcgctttcttcccttcctttctcgccacgttcgccggctttccccgtcaagctctaaatcgggggctccctttagggttccgatttagtgctttacggcacctcgaccccaaaaaacttgatttgggtgatggttcacgtagtgggccatcgccctgatagacggtttttcgccctttgacgttggagtccacgttctttaatagtggactcttgttccaaactggaacaacactcaaccctatctcgggctattcttttgatttataagggattttgccgatttcggcctattggttaaaaaatgagctgatttaacaaaaatttaacgcgaattttaacaaaatattaacgtttacaattttatggtgcactctcagtacaatctgctctgatgccgcatagttaagccagccccgacacccgccaacacccgctgacgcgccctgacgggcttgtctgctcccggcatccgcttacagacaagctgtgaccgtctccgggagctgcatgtgtcagaggttttcaccgtcatcaccgaaacgcgcgagacgaaagggcctcgtgatacgcctatttttataggttaatgtcatgataataatggtttcttagacgtcaggtggcacttttcggggaaatgtgcgcggaacccctatttgtttatttttctaaatacattcaaatatgtatccgctcatgagacaataaccctgataaatgcttcaataatattgaaaaaggaagagtatgagtattcaacatttccgtgtcgcccttattcccttttttgcggcattttgccttcctgtttttgctcacccagaaacgctggtgaaagtaaaagatgctgaagatcagttgggtgcacgagtgggttacatcgaactggatctcaacagcggtaagatccttgagagttttcgccccgaagaacgttttccaatgatgagcacttttaaagttctgctatgtggcgcggtattatcccgtattgacgccgggcaagagcaactcggtcgccgcatacactattctcagaatgacttggttgagtactcaccagtcacagaaaagcatcttacggatggcatgacagtaagagaattatgcagtgctgccataaccatgagtgataacactgcggccaacttacttctgacaacgatcggaggaccgaaggagctaaccgcttttttgcacaacatgggggatcatgtaactcgccttgatcgttgggaaccggagctgaatgaagccataccaaacgacgagcgtgacaccacgatgcctgtagcaatggcaacaacgttgcgcaaactattaactggcgaactacttactctagcttcccggcaacaattaatagactggatggaggcggataaagttgcaggaccacttctgcgctcggcccttccggctggctggtttattgctgataaatctggagccggtgagcgtgggtctcgcggtatcattgcagcactggggccagatggtaagccctcccgtatcgtagttatctacacgacggggagtcaggcaactatggatgaacgaaatagacagatcgctgagataggtgcctcactgattaagcattggtaactgtcagaccaagtttactcatatatactttagattgatttaaaacttcatttttaatttaaaaggatctaggtgaagatcctttttgataatctcatgaccaaaatcccttaacgtgagttttcgttccactgagcgtcagaccccgtagaaaagatcaaaggatcttcttgagatcctttttttctgcgcgtaatctgctgcttgcaaacaaaaaaaccaccgctaccagcggtggtttgtttgccggatcaagagctaccaactctttttccgaaggtaactggcttcagcagagcgcagataccaaatactgtccttctagtgtagccgtagttaggccaccacttcaagaactctgtagcaccgcctacatacctcgctctgctaatcctgttaccagtggctgctgccagtggcgataagtcgtgtcttaccgggttggactcaagacgatagttaccggataaggcgcagcggtcgggctgaacggggggttcgtgcacacagcccagcttggagcgaacgacctacaccgaactgagatacctacagcgtgagctatgagaaagcgccacgcttcccgaagggagaaaggcggacaggtatccggtaagcggcagggtcggaacaggagagcgcacgagggagcttccagggggaaacgcctggtatctttatagtcctgtcgggtttcgccacctctgacttgagcgtcgatttttgtgatgctcgtcaggggggcggagcctatggaaaaacgccagcaacgcggcctttttacggttcctggccttttgctggccttttgctcacatgt
