# Supplementary material for: The production of viral vectors designed to express large and difficult to express transgenes within neurons
Source: Mol Brain. 2015 Feb 24;8:12. doi: 10.1186/s13041-015-0100-7 (PMC4359567; doi:10.1186/s13041-015-0100-7)
Supplement: Additional file 5: — DNA vector sequences for all viral vectors produced for this study. [file 13041_2015_100_MOESM5_ESM.zip › Viral vector DNA sequences/AAV constructs/GluN2A/pAAV-Basic-CMV-Flag-GluN2A Cterm deletion.txt]

cctgcaggcagctgcgcgctcgctcgctcactgaggccgcccgggcaaagcccgggcgtc
gggcgacctttggtcgcccggcctcagtgagcgagcgagcgcgcagagagggagtggcca
actccatcactaggggttcctgcggccaattcagtcgataactataacggtcctaaggta
gcgatttaaatacgcgctctcttaaggtagccccggg
ACGCGT
ggagttccgcgttacataacttacggtaaatggcccgcctggctgaccgcccaacgaccc
ccgcccattgacgtcaataatgacgtatgttcccatagtaacgccaatagggactttcca
ttgacgtcaatgggtggagtatttacggtaaactgcccacttggcagtacatcaagtgta
tcatatgccaagtacgccccctattgacgtcaatgacggtaaatggcccgcctggcatta
tgcccagtacatgaccttatgggactttcctacttggcagtacatctacgtattagtcat
cgctattaccatggtgatgcggttttggcagtacatcaatgggcgtggatagcggtttga
ctcacggggatttccaagtctccaccccattgacgtcaatgggagtttgttttggcacca
aaatcaacgggactttccaaaatgtcgtaacaactccgccccattgacgcaaatgggcgg
taggcgtgtacggtgggaggtctatataagcagagctcgtttagtgaaccgtcagatcgc
ctggagacgccatccacgctgttttgacctccatagaagacaccg
GAATTC
GCCGCCACCatgggcagattgggctactggaccttgctggtattgccgg
cccttctggtctggcgcgatccggcgcagaacgcggcggcggagaagggtcctccagcgc
tgaacattgcggtgctgctgggtcacagccacgacgtgacagaacgcgaacttcgaaatc
tgGACTACAAGGACGACGATGACAAGTGGGGCCCagagcaggcaaccggcttgcccctgg
atgtgaacgtggtggcgttattgatgaaccgcactgaccctaagagcctcatcacgcatg
tgtgcgacctcatgtccggggcgcgcatccacggcttggtgtttggagatgacacggacc
aggaggctgtggcccagatgctggattttatctcctcacagacttttatccccatcttgg
gcattcatgggggtgcatctatgatcatggctgacaaggatccgacatccacgttcttcc
agtttggagcctccatccagcagcaagccacagttatgctgaagatcatgcaggactacg
actggcacgtcttctccctggtcaccaccatcttccctggctaccgagacttcatcagct
ttatcaagacaacagtggacaacagctttgtgggctgggatatgcagaacgtgatcacac
tggacacctccttcgaggacgccaagacgcaggtccagctgaagaagatccattcttctg
tcatcctgctctactgctccaaagacgaggctgtcctcatcctgagcgaggctcgctccc
tcggcctcactggctatgatttcttctggattgtccccagtttggtgtctgggaacacag
agctcatccccaaagagtttccatcaggtctcatttcagtctcttatgacgactgggact
acagcctggaggcaagagtgagagacggtcttgggatcttaaccactgccgcatcctcca
tgttggagaagttctcctacattcctgaggccaaggccagctgctatgggcaggcagaga
agccagagaccccgctacacaccctgcaccaattcatggtcaatgtgacttgggatggca
aggacttgtccttcactgaggaaggttaccaggtgcaccccaggcttgtggtgatcgtgc
tgaacaaggaccgggagtgggaaaaggtgggcaagtgggagaaccagacgctgagcctga
ggcacgctgtgtggccaaggtacaagtccttttctgactgcgagccagatgacaaccacc
tcagcattgtcaccttggaggaagcccccttcgtcatcgtagaggacatagaccccctga
ctgagacctgtgtgaggaacacggtgccctgtcggaagttcgtcaagatcaacaattcaa
ccaacgaagggatgaatgtgaagaaatgctgcaaggggttctgcatcgacatcctcaaga
agctgtccagaactgtgaagttcacctatgacctctacctggtgaccaatgggaagcatg
ggaaaaaggttaacaatgtgtggaatggaatgataggtgaagtggtctatcaacgagcag
tcatggctgtgggctcactcaccatcaatgaggagcgttcggaagtggtggacttctcgg
tgcccttcgtggagacaggaatcagcgtcatggtctccaggagtaatggcactgtctccc
cttctgctttcctcgaacccttcagtgcctccgtctgggtgatgatgtttgtgatgctgc
tcatcgtctcagccattgctgtcttcgtttttgaatacttcagtcctgttggatacaaca
gaaacttagccaaagggaaagctccccacgggccttcttttactattggaaaagctatat
ggctcctctggggcctggtcttcaacaattctgtgcctgtccagaatcctaaaggcacaa
ccagcaagatcatggtgtcagtgtgggccttctttgctgtcatcttcctggccagttaca
cagccaacctggctgccttcatgatccaggaggagtttgtggaccaagtgactggcctca
gtgacaagaagttccagagacctcatgactattctccacctttccgatttgggacggtac
ccaatggaagtacagagaggaatattcgtaacaactacccgtatatgcaccagtacatga
ccagattcaaccagaggggagtggaggatgccttggtcagcttgaaaaccgggaagttgg
acgctttcatctatgacgcagccgtcttgaactacaaggccgggagggatgaaggctgta
aactggtgaccattgggagcgggtacatctttgctaccacaggctatggaattgcgctgc
agaagggctcaccctggaagaggcagattgacctcgctctgctccagtttgttggtgatg
gtgagatggaggagctggagacactgtggcttacgggcatctgccacaacgagaagaatg
aggtgatgagtagccagctggacatcgataacatggcgggcgtgttctacatgctggctg
cagccatggccctcagcctcatcaccttcatctgggagcacctcttctactggaagctgc
gcttctgcttcacaggcgtgtgctctgaccggcccgggct
gctcttcT
CCATCTGAGTAAGGTGATGAGTAAG
TCGAGAAGCTTcacatttgtagaggttttacttgctttaaaaaacctcccacacctcccc
ctgaacctgaaacataaaatgaatgcaattgttgttgttaacttgtttattgcagcttat
aatggttacaaataaagcaatagcatcacaaatttcacaaataaagcatttttttcactg
cattctagttgtggtttgtccaaactcatcaatgtatcttaaggcgtaaaGATATCctct
cttaaggtagcatcgagatttaaattagggataacagggtaatggcgcgggccgcaggaa
cccctagtgatggagttggccactccctctctgcgcgctcgctcgctcactgaggccggg
cgaccaaaggtcgcccgacgcccgggctttgcccgggcggcctcagtgagcgagcgagcg
cgcagctgcctgcagg
gggcgcctgatgcggtattttctccttacgcatctgtgcggtatttcacaccgcatacgtcaaagcaaccatagtacgcgccctgtagcggcgcattaagcgcggcgggtgtggtggttacgcgcagcgtgaccgctacacttgccagcgccctagcgcccgctcctttcgctttcttcccttcctttctcgccacgttcgccggctttccccgtcaagctctaaatcgggggctccctttagggttccgatttagtgctttacggcacctcgaccccaaaaaacttgatttgggtgatggttcacgtagtgggccatcgccctgatagacggtttttcgccctttgacgttggagtccacgttctttaatagtggactcttgttccaaactggaacaacactcaaccctatctcgggctattcttttgatttataagggattttgccgatttcggcctattggttaaaaaatgagctgatttaacaaaaatttaacgcgaattttaacaaaatattaacgtttacaattttatggtgcactctcagtacaatctgctctgatgccgcatagttaagccagccccgacacccgccaacacccgctgacgcgccctgacgggcttgtctgctcccggcatccgcttacagacaagctgtgaccgtctccgggagctgcatgtgtcagaggttttcaccgtcatcaccgaaacgcgcgagacgaaagggcctcgtgatacgcctatttttataggttaatgtcatgataataatggtttcttagacgtcaggtggcacttttcggggaaatgtgcgcggaacccctatttgtttatttttctaaatacattcaaatatgtatccgctcatgagacaataaccctgataaatgcttcaataatattgaaaaaggaagagtatgagtattcaacatttccgtgtcgcccttattcccttttttgcggcattttgccttcctgtttttgctcacccagaaacgctggtgaaagtaaaagatgctgaagatcagttgggtgcacgagtgggttacatcgaactggatctcaacagcggtaagatccttgagagttttcgccccgaagaacgttttccaatgatgagcacttttaaagttctgctatgtggcgcggtattatcccgtattgacgccgggcaagagcaactcggtcgccgcatacactattctcagaatgacttggttgagtactcaccagtcacagaaaagcatcttacggatggcatgacagtaagagaattatgcagtgctgccataaccatgagtgataacactgcggccaacttacttctgacaacgatcggaggaccgaaggagctaaccgcttttttgcacaacatgggggatcatgtaactcgccttgatcgttgggaaccggagctgaatgaagccataccaaacgacgagcgtgacaccacgatgcctgtagcaatggcaacaacgttgcgcaaactattaactggcgaactacttactctagcttcccggcaacaattaatagactggatggaggcggataaagttgcaggaccacttctgcgctcggcccttccggctggctggtttattgctgataaatctggagccggtgagcgtgggtctcgcggtatcattgcagcactggggccagatggtaagccctcccgtatcgtagttatctacacgacggggagtcaggcaactatggatgaacgaaatagacagatcgctgagataggtgcctcactgattaagcattggtaactgtcagaccaagtttactcatatatactttagattgatttaaaacttcatttttaatttaaaaggatctaggtgaagatcctttttgataatctcatgaccaaaatcccttaacgtgagttttcgttccactgagcgtcagaccccgtagaaaagatcaaaggatcttcttgagatcctttttttctgcgcgtaatctgctgcttgcaaacaaaaaaaccaccgctaccagcggtggtttgtttgccggatcaagagctaccaactctttttccgaaggtaactggcttcagcagagcgcagataccaaatactgtccttctagtgtagccgtagttaggccaccacttcaagaactctgtagcaccgcctacatacctcgctctgctaatcctgttaccagtggctgctgccagtggcgataagtcgtgtcttaccgggttggactcaagacgatagttaccggataaggcgcagcggtcgggctgaacggggggttcgtgcacacagcccagcttggagcgaacgacctacaccgaactgagatacctacagcgtgagctatgagaaagcgccacgcttcccgaagggagaaaggcggacaggtatccggtaagcggcagggtcggaacaggagagcgcacgagggagcttccagggggaaacgcctggtatctttatagtcctgtcgggtttcgccacctctgacttgagcgtcgatttttgtgatgctcgtcaggggggcggagcctatggaaaaacgccagcaacgcggcctttttacggttcctggccttttgctggccttttgctcacatgt
