# Supplementary material for: The production of viral vectors designed to express large and difficult to express transgenes within neurons
Source: Mol Brain. 2015 Feb 24;8:12. doi: 10.1186/s13041-015-0100-7 (PMC4359567; doi:10.1186/s13041-015-0100-7)
Supplement: Additional file 5: — DNA vector sequences for all viral vectors produced for this study. [file 13041_2015_100_MOESM5_ESM.zip › Viral vector DNA sequences/AAV constructs/GluN2B/pAAV-0.5Syn-Flag-GluN2B.txt]

cctgcaggcagctgcgcgctcgctcgctcactgaggccgcccgggcaaagcccgggcgtcgggcgacctttggtcgcccggcctcagtgagcgagcgagcgcgcagagagggagtggccaactccatcactaggggttcctgcggccgc
ACGCGT
acaagtatctgggaagggtaacaatgcaagttagcctgaggatttaggaggaggctgaaa
aacagagtaggagccttactacgggtccagaccctacggacaagaacccccactcccact
ccccaaattgcgcattccctcccccatcagagggggaggggaagaggatgcagcgcggcg
cggcgcgtgcgcactgtcggatttagtaccgcggacagagccttcgcccccgctgccggc
gcgcgccaccacctccccagcaccaaaggcgggctgacgtcactctccagccctccccaa
actcccctacctcaccgccttggtcgcgtccgtgcagcggtgagtccagtcgggccgcac
cacaagaggtgcaagataggggggtgcaggcgcgaccatacgctctgcggcggcagagcc
tcagcgctgcctcagtctgcagcgggcagcagaggagtcgcgtcgtgccagagagcgccg
ccgtgctcctgagccccttgcgctccgcccccgcggcccaccgacccactgccccttgga
tcc
GGATCCGCCGCCACC
atgaagcccagcgcagagtgctgttctcccaagttctggttggtgttggccgtcttggcc
gtatcgggcagcaaagctcgttcccaaaagagcgcccccagcatcggcatcgctgtcatc
ctcgtgggcacttccgacgaagtggccataaaagatgccGACTACAAGGACGACGATGACAAGCACGAGAAAGAtGACTTCCat
catctctcagtagttccccgggtggagctggtagccatgaacgagactgacccaaagagc
ataatcacccgcatctgcgatcttatgtctgaccggaagatccagggggtggtgttcgcg
gatgacacggaccaggaagccatcgcccagatcctcgatttcatttctgctcagactctc
acccccatcctgggcatccatgggggctcatctatgataatggcagataaggatgagtcc
tccatgttcttccagtttggcccatccattgaacagcaagcttctgtcatgctcaacatc
atggaagaatacgactggtacatcttctccatcgtcaccacctacttccccggctaccag
gacttcgtgaacaagatccgcagcactattgagaacagctttgtgggctgggagctcgag
gaagtcctcctgctagacatgtctctagacgatggcgactctaagatccagaatcagctg
aagaagctgcagagccccatcattctcctctactgcacaaaggaagaagccacctacatc
ttcgaagtagctaactcagttgggctgactggctacggctacacatggatcgtgccgagt
ctggtggcgggggatacggacacggtgccttcagagttccccacggggctcatctctgtg
tcatatgacgaatgggactatggccttcctgccagagtgagagatgggattgccatcatc
accactgctgcctcggacatgctgtccgaacacagtttcatccctgagcccaagagcagt
tgctacaacacccacgagaagaggatctaccagtctaacatgctgaataggtatctgatc
aacgtcacttttgaagggagaaacctgtccttcagtgaagatggctaccagatgcatccg
aagctggtgataatccttctgaacaaggagaggaagtgggagagggtgggaaaatggaaa
gacaagtccctgcagatgaaatactatgtgtggcctcgaatgtgtcctgagactgaagaa
caggaagatgaccatctgagcatcgttaccttggaggaggcaccgtttgtcattgtggaa
agtgtggaccctctcagtgggacctgcatgcggaatacagtcccgtgccagaagcgcatc
atctctgagaataaaacagatgaggaaccaggctacatcaaaaaatgctgcaaggggttt
tgtattgatatccttaagaaaatttctaagtctgtgaagttcacctatgacctttacctg
gtgaccaatggcaagcatggaaagaaaatcaacgggacctggaacggcatgattggtgag
gtggtcatgaagagggcctatatggcagtgggatcactaactatcaatgaagaacggtca
gaggtggttgacttctctgtgcccttcatagagactggcatcagtgtcatggtatcacgc
agcaatgggactgtgtcaccttctgccttcttagagccattcagtgctgacgtgtgggtg
atgatgtttgtgatgctgctcattgtctctgctgtagctgtctttgtctttgaatacttc
agccctgtgggttacaaccggtgcctagctgatggcagagagccaggcggcccatctttc
accatcggcaaagcgatttggttactctggggtctggtgtttaacaactccgtacctgtg
cagaacccaaaggggaccacctccaagatcatggtgtcagtgtgggccttctttgctgtc
attttcctggccagctacactgccaacttagccgccttcatgatccaagaggagtatgtg
gaccaggtttccggcctgagtgacaagaagttccagagacctaatgacttctcaccccct
ttccgctttgggactgtgcccaatggcagcacagagaggaatatccgtaataactatgca
gaaatgcatgcctacatgggaaagttcaaccaaaggggtgtagatgatgccttgctctcc
ctgaaaacagggaaacttgatgcattcatctacgatgcagccgtgctcaactacatggct
ggaagagacgaaggctgcaagctggtgaccattggcagtggcaaggtctttgcttctacg
ggctatggcattgctatccaaaaagactctggttggaaacgccaggtggaccttgctatc
ctgcagctgtttggagatggggagatggaagaactggaagctctctggctcactggcatt
tgccacaatgagaagaatgaggttatgagcagccagctggacattgacaacatggcgggc
gtcttctatatgttgggggcagccatggctctcagcctcatcaccttcatctgtgaacat
ctcttctattggcagttccgacattgcttcatgggtgtctgttctggcaagcctggcatg
gtcttctccatcagcagaggtatctacagctgtatccacggagtagctatagaggagcgc
caatccgtgatgaactcccccactgccaccatgaacaacacacactccaatatcctacgc
ttgctccgaacggccaaaaacatggccaacctgtctggagtcaacggctccccccagagt
gccctggacttcatccgccgtgagtcctctgtctatgacatctctgagcatcgccgcagc
ttcacgcattcagactgcaagtcgtacaataacccaccctgtgaggaaaacctgttcagt
gactacattagtgaggtagagagaacatttggcaacctgcagctgaaggacagcaatgtg
taccaagaccactatcaccatcaccaccggccccacagcatcggcagcaccagctccatt
gatgggctctatgactgtgacaacccaccctttaccacccagcccaggtcaatcagcaag
aaacccctggacattggcctgccctcctccaaacacagccagctcagcgacctgtacggc
aagttctctttcaagagtgaccgctacagtggccatgatgacttgattcgatcagatgtc
tcagacatctccacgcatactgtcacctatggcaacatcgagggcaacgcagccaagagg
aggaagcagcaatataaggacagtctaaagaagcggccagcctcggccaaatctaggagg
gagtttgatgaaatcgagctggcctaccgtcgccgaccaccccgctccccagaccacaag
cgctacttcagggacaaagaagggctccgagacttctacctggaccagttccgaacaaag
gagaactcgcctcactgggagcacgtggacttgactgacatttacaaagaacgtagtgat
gacttcaagcgagattcggtcagtggaggcgggccctgtaccaacaggtctcaccttaaa
cacggaacaggcgataagcacggagtggtaggcggggtgcctgctccttgggagaagaac
ctgaccaatgtggattgggaggataggtctgggggcaacttctgccgcagctgtccctcc
aagctgcacaattactcctctacggtggcagggcaaaactcgggccggcaggcctgcatc
aggtgtgaggcctgcaagaaggctggcaacctgtatgacatcagcgaggacaactccctg
caggaactggaccagcctgctgcccctgtggctgtgtcatccaacgcctccaccaccaag
tatcctcaaagcccgactaattccaaggcccagaagaagaatcggaacaaactgcgccgg
cagcactcctacgacaccttcgtggacctgcagaaggaggaggccgccttggccccacgc
agcgtgagcctgaaagacaagggccgattcatggatgggagcccctacgcccatatgttt
gagatgccagctggtgagagctcctttgccaacaagtcctcagtgaccactgccggacac
catcacaacaatcccggcagcggctacatgctcagcaagtcgctctaccctgaccgggtc
acgcaaaaccctttcatccccacttttggggatgatcagtgcttgcttcacggcagcaaa
tcctacttcttcaggcagcccacggtggcaggggcgtcgaaaacaaggccggacttccgg
gcccttgtcaccaataagccagtggtgtcagcccttcatggggctgtgccaggtcgtttc
cagaaggacatttgtatagggaaccagtccaacccctgtgtgcctaacaacaaaaacccc
agggctttcaatggctccagcaatggacatgtttatgagaaactttctagtattgagtct
GATGTCTGAGTGAGGG
GAATT
tcgag
tttattgcagcttataatggttacaaataaagcaatagcatcacaaatttcacaaataaagcatttttttcactggac
cgagcggccgcaggaacccctagtgatggagttggccactccctctctgcgcgctcgctcgctcactgaggccgggcgaccaaaggtcgcccgacgcccgggctttgcccgggcggcctcagtgagcgagcgagcgcgcagctgcctgcaggggcgcctgatgcggtattttctccttacgcatctgtgcggtatttcacaccgcatacgtcaaagcaaccatagtacgcgccctgtagcggcgcattaagcgcggcgggtgtggtggttacgcgcagcgtgaccgctacacttgccagcgccctagcgcccgctcctttcgctttcttcccttcctttctcgccacgttcgccggctttccccgtcaagctctaaatcgggggctccctttagggttccgatttagtgctttacggcacctcgaccccaaaaaacttgatttgggtgatggttcacgtagtgggccatcgccctgatagacggtttttcgccctttgacgttggagtccacgttctttaatagtggactcttgttccaaactggaacaacactcaaccctatctcgggctattcttttgatttataagggattttgccgatttcggcctattggttaaaaaatgagctgatttaacaaaaatttaacgcgaattttaacaaaatattaacgtttacaattttatggtgcactctcagtacaatctgctctgatgccgcatagttaagccagccccgacacccgccaacacccgctgacgcgccctgacgggcttgtctgctcccggcatccgcttacagacaagctgtgaccgtctccgggagctgcatgtgtcagaggttttcaccgtcatcaccgaaacgcgcgagacgaaagggcctcgtgatacgcctatttttataggttaatgtcatgataataatggtttcttagacgtcaggtggcacttttcggggaaatgtgcgcggaacccctatttgtttatttttctaaatacattcaaatatgtatccgctcatgagacaataaccctgataaatgcttcaataatattgaaaaaggaagagtatgagtattcaacatttccgtgtcgcccttattcccttttttgcggcattttgccttcctgtttttgctcacccagaaacgctggtgaaagtaaaagatgctgaagatcagttgggtgcacgagtgggttacatcgaactggatctcaacagcggtaagatccttgagagttttcgccccgaagaacgttttccaatgatgagcacttttaaagttctgctatgtggcgcggtattatcccgtattgacgccgggcaagagcaactcggtcgccgcatacactattctcagaatgacttggttgagtactcaccagtcacagaaaagcatcttacggatggcatgacagtaagagaattatgcagtgctgccataaccatgagtgataacactgcggccaacttacttctgacaacgatcggaggaccgaaggagctaaccgcttttttgcacaacatgggggatcatgtaactcgccttgatcgttgggaaccggagctgaatgaagccataccaaacgacgagcgtgacaccacgatgcctgtagcaatggcaacaacgttgcgcaaactattaactggcgaactacttactctagcttcccggcaacaattaatagactggatggaggcggataaagttgcaggaccacttctgcgctcggcccttccggctggctggtttattgctgataaatctggagccggtgagcgtgggtctcgcggtatcattgcagcactggggccagatggtaagccctcccgtatcgtagttatctacacgacggggagtcaggcaactatggatgaacgaaatagacagatcgctgagataggtgcctcactgattaagcattggtaactgtcagaccaagtttactcatatatactttagattgatttaaaacttcatttttaatttaaaaggatctaggtgaagatcctttttgataatctcatgaccaaaatcccttaacgtgagttttcgttccactgagcgtcagaccccgtagaaaagatcaaaggatcttcttgagatcctttttttctgcgcgtaatctgctgcttgcaaacaaaaaaaccaccgctaccagcggtggtttgtttgccggatcaagagctaccaactctttttccgaaggtaactggcttcagcagagcgcagataccaaatactgtccttctagtgtagccgtagttaggccaccacttcaagaactctgtagcaccgcctacatacctcgctctgctaatcctgttaccagtggctgctgccagtggcgataagtcgtgtcttaccgggttggactcaagacgatagttaccggataaggcgcagcggtcgggctgaacggggggttcgtgcacacagcccagcttggagcgaacgacctacaccgaactgagatacctacagcgtgagctatgagaaagcgccacgcttcccgaagggagaaaggcggacaggtatccggtaagcggcagggtcggaacaggagagcgcacgagggagcttccagggggaaacgcctggtatctttatagtcctgtcgggtttcgccacctctgacttgagcgtcgatttttgtgatgctcgtcaggggggcggagcctatggaaaaacgccagcaacgcggcctttttacggttcctggccttttgctggccttttgctcacatgt
