# Supplementary material for: The production of viral vectors designed to express large and difficult to express transgenes within neurons
Source: Mol Brain. 2015 Feb 24;8:12. doi: 10.1186/s13041-015-0100-7 (PMC4359567; doi:10.1186/s13041-015-0100-7)
Supplement: Additional file 5: — DNA vector sequences for all viral vectors produced for this study. [file 13041_2015_100_MOESM5_ESM.zip › Viral vector DNA sequences/AAV constructs/GluN2B/pAAV-Basic-0.4CaMKII-Flag-GluN2B.txt]

>filtered DNA sequence consisting of 5539 bases.
cctgcaggcagctgcgcgctcgctcgctcactgaggccgcccgggcaaagcccgggcgtc
gggcgacctttggtcgcccggcctcagtgagcgagcgagcgcgcagagagggagtggcca
actccatcactaggggttcctgcggccaattcagtcgataactataacggtcctaaggta
gcgatttaaatacgcgctctcttaaggtagccccgggACGCGTACTTGTGGACTAAGTTT
GTTCACATCCCCTTCTCCAACCCCCTCAGTACATCACCCTGGGAGAACAAGGTCCACTTG
CTTCTGGGCCCACACAGTCCTGCAGTATTGTGTATATAAGGCCAGGGCAACGGAGGAGCA
GGTTTTGAAGTGAAAGGCAGGCAGGTGTTGGGGAGGCAGTTACCGGGGCAACGGGAACAG
GGCGTTTCGGAGGTGGTTGCCATGGGGACCTGGATGCTGACGAAGGCTCGCGAGGCTGTG
AGCAGCCACAGTGCCCTGCTCAGAAGCCCCAAGCTCGTCAATCAAGCTGGTTCTCCATTT
GCACTCAGGAGCACGGGCAGGCGAGTGGCCCCTAGTTCTGGGAGCAGAGATCTGGATCCG
CCGCCACCatgaagcccagcgcagagtgctgttctcccaagttctggttggtgttggccg
tcttggccgtatcgggcagcaaagctcgttcccaaaagagcgcccccagcatcggcatcg
ctgtcatcctcgtgggcacttccgacgaagtggccataaaagatgccGACTACAAGGACG
ACGATGACAAGCACGAGAAAGA
tGACTTCCatcatctctcagtagttccccgggtggagc
tggtagccatgaacgagactgacccaaagagcataatcacccgcatctgcgatcttatgt
ctgaccggaagatccagggggtggtgttcgcggatgacacggaccaggaagccatcgccc
agatcctcgatttcatttctgctcagactctcacccccatcctgggcatccatgggggct
catctatgataatggcagataaggatgagtcctccatgttcttccagtttggcccatcca
ttgaacagcaagcttctgtcatgctcaacatcatggaagaatacgactggtacatcttct
ccatcgtcaccacctacttccccggctaccaggacttcgtgaacaagatccgcagcacta
ttgagaacagctttgtgggctgggagctcgaggaagtcctcctgctagacatgtctctag
acgatggcgactctaagatccagaatcagctgaagaagctgcagagccccatcattctcc
tctactgcacaaaggaagaagccacctacatcttcgaagtagctaactcagttgggctga
ctggctacggctacacatggatcgtgccgagtctggtggcgggggatacggacacggtgc
cttcagagttccccacggggctcatctctgtgtcatatgacgaatgggactatggccttc
ctgccagagtgagagatgggattgccatcatcaccactgctgcctcggacatgctgtccg
aacacagtttcatccctgagcccaagagcagttgctacaacacccacgagaagaggatct
accagtctaacatgctgaataggtatctgatcaacgtcacttttgaagggagaaacctgt
ccttcagtgaagatggctaccagatgcatccgaagctggtgataatccttctgaacaagg
agaggaagtgggagagggtgggaaaatggaaagacaagtccctgcagatgaaatactatg
tgtggcctcgaatgtgtcctgagactgaagaacaggaagatgaccatctgagcatcgtta
ccttggaggaggcaccgtttgtcattgtggaaagtgtggaccctctcagtgggacctgca
tgcggaatacagtcccgtgccagaagcgcatcatctctgagaataaaacagatgaggaac
caggctacatcaaaaaatgctgcaaggggttttgtattgatatccttaagaaaatttcta
agtctgtgaagttcacctatgacctttacctggtgaccaatggcaagcatggaaagaaaa
tcaacgggacctggaacggcatgattggtgaggtggtcatgaagagggcctatatggcag
tgggatcactaactatcaatgaagaacggtcagaggtggttgacttctctgtgcccttca
tagagactggcatcagtgtcatggtatcacgcagcaatgggactgtgtcaccttctgcct
tcttagagccattcagtgctgacgtgtgggtgatgatgtttgtgatgctgctcattgtct
ctgctgtagctgtctttgtctttgaatacttcagccctgtgggttacaaccggtgcctag
ctgatggcagagagccaggcggcccatctttcaccatcggcaaagcgatttggttactct
ggggtctggtgtttaacaactccgtacctgtgcagaacccaaaggggaccacctccaaga
tcatggtgtcagtgtgggccttctttgctgtcattttcctggccagctacactgccaact
tagccgccttcatgatccaagaggagtatgtggaccaggtttccggcctgagtgacaaga
agttccagagacctaatgacttctcaccccctttccgctttgggactgtgcccaatggca
gcacagagaggaatatccgtaataactatgcagaaatgcatgcctacatgggaaagttca
accaaaggggtgtagatgatgccttgctctccctgaaaacagggaaacttgatgcattca
tctacgatgcagccgtgctcaactacatggctggaagagacgaaggctgcaagctggtga
ccattggcagtggcaaggtctttgcttctacgggctatggcattgctatccaaaaagact
ctggttggaaacgccaggtggaccttgctatcctgcagctgtttggagatggggagatgg
aagaactggaagctctctggctcactggcatttgccacaatgagaagaatgaggttatga
gcagccagctggacattgacaacatggcgggcgtcttctatatgttgggggcagccatgg
ctctcagcctcatcaccttcatctgtgaacatctcttctattggcagttccgacattgct
tcatgggtgtctgttctggcaagcctggcatggtcttctccatcagcagaggtatctaca
gctgtatccacggagtagctatagaggagcgccaatccgtgatgaactcccccactgcca
ccatgaacaacacacactccaatatcctacgcttgctccgaacggccaaaaacatggcca
acctgtctggagtcaacggctccccccagagtgccctggacttcatccgccgtgagtcct
ctgtctatgacatctctgagcatcgccgcagcttcacgcattcagactgcaagtcgtaca
ataacccaccctgtgaggaaaacctgttcagtgactacattagtgaggtagagagaacat
ttggcaacctgcagctgaaggacagcaatgtgtaccaagaccactatcaccatcaccacc
ggccccacagcatcggcagcaccagctccattgatgggctctatgactgtgacaacccac
cctttaccacccagcccaggtcaatcagcaagaaacccctggacattggcctgccctcct
ccaaacacagccagctcagcgacctgtacggcaagttctctttcaagagtgaccgctaca
gtggccatgatgacttgattcgatcagatgtctcagacatctccacgcatactgtcacct
atggcaacatcgagggcaacgcagccaagaggaggaagcagcaatataaggacagtctaa
agaagcggccagcctcggccaaatctaggagggagtttgatgaaatcgagctggcctacc
gtcgccgaccaccccgctccccagaccacaagcgctacttcagggacaaagaagggctcc
gagacttctacctggaccagttccgaacaaaggagaactcgcctcactgggagcacgtgg
acttgactgacatttacaaagaacgtagtgatgacttcaagcgagattcggtcagtggag
gcgggccctgtaccaacaggtctcaccttaaacacggaacaggcgataagcacggagtgg
taggcggggtgcctgctccttgggagaagaacctgaccaatgtggattgggaggataggt
ctgggggcaacttctgccgcagctgtccctccaagctgcacaattactcctctacggtgg
cagggcaaaactcgggccggcaggcctgcatcaggtgtgaggcctgcaagaaggctggca
acctgtatgacatcagcgaggacaactccctgcaggaactggaccagcctgctgcccctg
tggctgtgtcatccaacgcctccaccaccaagtatcctcaaagcccgactaattccaagg
cccagaagaagaatcggaacaaactgcgccggcagcactcctacgacaccttcgtggacc
tgcagaaggaggaggccgccttggccccacgcagcgtgagcctgaaagacaagggccgat
tcatggatgggagcccctacgcccatatgtttgagatgccagctggtgagagctcctttg
ccaacaagtcctcagtgaccactgccggacaccatcacaacaatcccggcagcggctaca
tgctcagcaagtcgctctaccctgaccgggtcacgcaaaaccctttcatccccacttttg
gggatgatcagtgcttgcttcacggcagcaaatcctacttcttcaggcagcccacggtgg
caggggcgtcgaaaacaaggccggacttccgggcccttgtcaccaataagccagtggtgt
cagcccttcatggggctgtgccaggtcgtttccagaaggacatttgtatagggaaccagt
ccaacccctgtgtgcctaacaacaaaaaccccagggctttcaatggctccagcaatggac
atgtttatgagaaactttctagtattgagtctGATGTCTGAGTGAGGGGAATTCgcggcc
gcctcgagAAGCTTcacatttgtagaggttttacttgctttaaaaaacctcccacacctc
cccctgaacctgaaacataaaatgaatgcaattgttgttgttaacttgtttattgcagct
tataatggttacaaataaagcaatagcatcacaaatttcacaaataaagcatttttttca
ctgcattctagttgtggtttgtccaaactcatcaatgtatcttaaggcgtaaaGATATCc
tctcttaaggtagcatcgagatttaaattagggataacagggtaatggcgcgggccgcag
gaacccctagtgatggagttggccactccctctctgcgcgctcgctcgctcactgaggcc
gggcgaccaaaggtcgcccgacgcccgggctttgcccgggcggcctcagtgagcgagcga
gcgcgcagctgcctgcagg
gggcgcctgatgcggtattttctccttacgcatctgtgcggtatttcacaccgcatacgtcaaagcaaccatagtacgcgccctgtagcggcgcattaagcgcggcgggtgtggtggttacgcgcagcgtgaccgctacacttgccagcgccctagcgcccgctcctttcgctttcttcccttcctttctcgccacgttcgccggctttccccgtcaagctctaaatcgggggctccctttagggttccgatttagtgctttacggcacctcgaccccaaaaaacttgatttgggtgatggttcacgtagtgggccatcgccctgatagacggtttttcgccctttgacgttggagtccacgttctttaatagtggactcttgttccaaactggaacaacactcaaccctatctcgggctattcttttgatttataagggattttgccgatttcggcctattggttaaaaaatgagctgatttaacaaaaatttaacgcgaattttaacaaaatattaacgtttacaattttatggtgcactctcagtacaatctgctctgatgccgcatagttaagccagccccgacacccgccaacacccgctgacgcgccctgacgggcttgtctgctcccggcatccgcttacagacaagctgtgaccgtctccgggagctgcatgtgtcagaggttttcaccgtcatcaccgaaacgcgcgagacgaaagggcctcgtgatacgcctatttttataggttaatgtcatgataataatggtttcttagacgtcaggtggcacttttcggggaaatgtgcgcggaacccctatttgtttatttttctaaatacattcaaatatgtatccgctcatgagacaataaccctgataaatgcttcaataatattgaaaaaggaagagtatgagtattcaacatttccgtgtcgcccttattcccttttttgcggcattttgccttcctgtttttgctcacccagaaacgctggtgaaagtaaaagatgctgaagatcagttgggtgcacgagtgggttacatcgaactggatctcaacagcggtaagatccttgagagttttcgccccgaagaacgttttccaatgatgagcacttttaaagttctgctatgtggcgcggtattatcccgtattgacgccgggcaagagcaactcggtcgccgcatacactattctcagaatgacttggttgagtactcaccagtcacagaaaagcatcttacggatggcatgacagtaagagaattatgcagtgctgccataaccatgagtgataacactgcggccaacttacttctgacaacgatcggaggaccgaaggagctaaccgcttttttgcacaacatgggggatcatgtaactcgccttgatcgttgggaaccggagctgaatgaagccataccaaacgacgagcgtgacaccacgatgcctgtagcaatggcaacaacgttgcgcaaactattaactggcgaactacttactctagcttcccggcaacaattaatagactggatggaggcggataaagttgcaggaccacttctgcgctcggcccttccggctggctggtttattgctgataaatctggagccggtgagcgtgggtctcgcggtatcattgcagcactggggccagatggtaagccctcccgtatcgtagttatctacacgacggggagtcaggcaactatggatgaacgaaatagacagatcgctgagataggtgcctcactgattaagcattggtaactgtcagaccaagtttactcatatatactttagattgatttaaaacttcatttttaatttaaaaggatctaggtgaagatcctttttgataatctcatgaccaaaatcccttaacgtgagttttcgttccactgagcgtcagaccccgtagaaaagatcaaaggatcttcttgagatcctttttttctgcgcgtaatctgctgcttgcaaacaaaaaaaccaccgctaccagcggtggtttgtttgccggatcaagagctaccaactctttttccgaaggtaactggcttcagcagagcgcagataccaaatactgtccttctagtgtagccgtagttaggccaccacttcaagaactctgtagcaccgcctacatacctcgctctgctaatcctgttaccagtggctgctgccagtggcgataagtcgtgtcttaccgggttggactcaagacgatagttaccggataaggcgcagcggtcgggctgaacggggggttcgtgcacacagcccagcttggagcgaacgacctacaccgaactgagatacctacagcgtgagctatgagaaagcgccacgcttcccgaagggagaaaggcggacaggtatccggtaagcggcagggtcggaacaggagagcgcacgagggagcttccagggggaaacgcctggtatctttatagtcctgtcgggtttcgccacctctgacttgagcgtcgatttttgtgatgctcgtcaggggggcggagcctatggaaaaacgccagcaacgcggcctttttacggttcctggccttttgctggccttttgctcacatgt
