# Supplementary material for: The production of viral vectors designed to express large and difficult to express transgenes within neurons
Source: Mol Brain. 2015 Feb 24;8:12. doi: 10.1186/s13041-015-0100-7 (PMC4359567; doi:10.1186/s13041-015-0100-7)
Supplement: Additional file 5: — DNA vector sequences for all viral vectors produced for this study. [file 13041_2015_100_MOESM5_ESM.zip › Viral vector DNA sequences/AAV constructs/GluN2B/pAAV-Basic-CMV-Flag-GluN2B Cterm deletion.txt]

>filtered DNA sequence consisting of 5539 bases.
cctgcaggcagctgcgcgctcgctcgctcactgaggccgcccgggcaaagcccgggcgtc
gggcgacctttggtcgcccggcctcagtgagcgagcgagcgcgcagagagggagtggcca
actccatcactaggggttcctgcggccaattcagtcgataactataacggtcctaaggta
gcgatttaaatacgcgctctcttaaggtagccccggg
ACGCGT
ggagttccgcgttacataacttacggtaaatggcccgcctggctgaccgcccaacgaccc
ccgcccattgacgtcaataatgacgtatgttcccatagtaacgccaatagggactttcca
ttgacgtcaatgggtggagtatttacggtaaactgcccacttggcagtacatcaagtgta
tcatatgccaagtacgccccctattgacgtcaatgacggtaaatggcccgcctggcatta
tgcccagtacatgaccttatgggactttcctacttggcagtacatctacgtattagtcat
cgctattaccatggtgatgcggttttggcagtacatcaatgggcgtggatagcggtttga
ctcacggggatttccaagtctccaccccattgacgtcaatgggagtttgttttggcacca
aaatcaacgggactttccaaaatgtcgtaacaactccgccccattgacgcaaatgggcgg
taggcgtgtacggtgggaggtctatataagcagagctcgtttagtgaaccgtcagatcgc
ctggagacgccatccacgctgttttgacctccatagaagacaccg
GGATCC
GCCGCCACCatgaagcccagcgcagagtgctgttctcccaagttctggttggtgttggccg
tcttggccgtatcgggcagcaaagctcgttcccaaaagagcgcccccagcatcggcatcg
ctgtcatcctcgtgggcacttccgacgaagtggccataaaagatgccGACTACAAGGACG
ACGATGACAAGCACGAGAAAGA
tGACTTCCatcatctctcagtagttccccgggtggagc
tggtagccatgaacgagactgacccaaagagcataatcacccgcatctgcgatcttatgt
ctgaccggaagatccagggggtggtgttcgcggatgacacggaccaggaagccatcgccc
agatcctcgatttcatttctgctcagactctcacccccatcctgggcatccatgggggct
catctatgataatggcagataaggatgagtcctccatgttcttccagtttggcccatcca
ttgaacagcaagcttctgtcatgctcaacatcatggaagaatacgactggtacatcttct
ccatcgtcaccacctacttccccggctaccaggacttcgtgaacaagatccgcagcacta
ttgagaacagctttgtgggctgggagctcgaggaagtcctcctgctagacatgtctctag
acgatggcgactctaagatccagaatcagctgaagaagctgcagagccccatcattctcc
tctactgcacaaaggaagaagccacctacatcttcgaagtagctaactcagttgggctga
ctggctacggctacacatggatcgtgccgagtctggtggcgggggatacggacacggtgc
cttcagagttccccacggggctcatctctgtgtcatatgacgaatgggactatggccttc
ctgccagagtgagagatgggattgccatcatcaccactgctgcctcggacatgctgtccg
aacacagtttcatccctgagcccaagagcagttgctacaacacccacgagaagaggatct
accagtctaacatgctgaataggtatctgatcaacgtcacttttgaagggagaaacctgt
ccttcagtgaagatggctaccagatgcatccgaagctggtgataatccttctgaacaagg
agaggaagtgggagagggtgggaaaatggaaagacaagtccctgcagatgaaatactatg
tgtggcctcgaatgtgtcctgagactgaagaacaggaagatgaccatctgagcatcgtta
ccttggaggaggcaccgtttgtcattgtggaaagtgtggaccctctcagtgggacctgca
tgcggaatacagtcccgtgccagaagcgcatcatctctgagaataaaacagatgaggaac
caggctacatcaaaaaatgctgcaaggggttttgtattgatatccttaagaaaatttcta
agtctgtgaagttcacctatgacctttacctggtgaccaatggcaagcatggaaagaaaa
tcaacgggacctggaacggcatgattggtgaggtggtcatgaagagggcctatatggcag
tgggatcactaactatcaatgaagaacggtcagaggtggttgacttctctgtgcccttca
tagagactggcatcagtgtcatggtatcacgcagcaatgggactgtgtcaccttctgcct
tcttagagccattcagtgctgacgtgtgggtgatgatgtttgtgatgctgctcattgtct
ctgctgtagctgtctttgtctttgaatacttcagccctgtgggttacaaccggtgcctag
ctgatggcagagagccaggcggcccatctttcaccatcggcaaagcgatttggttactct
ggggtctggtgtttaacaactccgtacctgtgcagaacccaaaggggaccacctccaaga
tcatggtgtcagtgtgggccttctttgctgtcattttcctggccagctacactgccaact
tagccgccttcatgatccaagaggagtatgtggaccaggtttccggcctgagtgacaaga
agttccagagacctaatgacttctcaccccctttccgctttgggactgtgcccaatggca
gcacagagaggaatatccgtaataactatgcagaaatgcatgcctacatgggaaagttca
accaaaggggtgtagatgatgccttgctctccctgaaaacagggaaacttgatgcattca
tctacgatgcagccgtgctcaactacatggctggaagagacgaaggctgcaagctggtga
ccattggcagtggcaaggtctttgcttctacgggctatggcattgctatccaaaaagact
ctggttggaaacgccaggtggaccttgctatcctgcagctgtttggagatggggagatgg
aagaactggaagctctctggctcactggcatttgccacaatgagaagaatgaggttatga
gcagccagctggacattgacaacatggcgggcgtcttctatatgttgggggcagccatgg
ctctcagcctcatcaccttcatctgtgaacatctcttctattggcagttccgacattgct
tcatgggtgtctgttctggcaagcctggcTGA
GAATTCgcggcc
gcctcgagAAGCTTcacatttgtagaggttttacttgctttaaaaaacctcccacacctc
cccctgaacctgaaacataaaatgaatgcaattgttgttgttaacttgtttattgcagct
tataatggttacaaataaagcaatagcatcacaaatttcacaaataaagcatttttttca
ctgcattctagttgtggtttgtccaaactcatcaatgtatcttaaggcgtaaaGATATCc
tctcttaaggtagcatcgagatttaaattagggataacagggtaatggcgcgggccgcag
gaacccctagtgatggagttggccactccctctctgcgcgctcgctcgctcactgaggcc
gggcgaccaaaggtcgcccgacgcccgggctttgcccgggcggcctcagtgagcgagcga
gcgcgcagctgcctgcagg
gggcgcctgatgcggtattttctccttacgcatctgtgcggtatttcacaccgcatacgtcaaagcaaccatagtacgcgccctgtagcggcgcattaagcgcggcgggtgtggtggttacgcgcagcgtgaccgctacacttgccagcgccctagcgcccgctcctttcgctttcttcccttcctttctcgccacgttcgccggctttccccgtcaagctctaaatcgggggctccctttagggttccgatttagtgctttacggcacctcgaccccaaaaaacttgatttgggtgatggttcacgtagtgggccatcgccctgatagacggtttttcgccctttgacgttggagtccacgttctttaatagtggactcttgttccaaactggaacaacactcaaccctatctcgggctattcttttgatttataagggattttgccgatttcggcctattggttaaaaaatgagctgatttaacaaaaatttaacgcgaattttaacaaaatattaacgtttacaattttatggtgcactctcagtacaatctgctctgatgccgcatagttaagccagccccgacacccgccaacacccgctgacgcgccctgacgggcttgtctgctcccggcatccgcttacagacaagctgtgaccgtctccgggagctgcatgtgtcagaggttttcaccgtcatcaccgaaacgcgcgagacgaaagggcctcgtgatacgcctatttttataggttaatgtcatgataataatggtttcttagacgtcaggtggcacttttcggggaaatgtgcgcggaacccctatttgtttatttttctaaatacattcaaatatgtatccgctcatgagacaataaccctgataaatgcttcaataatattgaaaaaggaagagtatgagtattcaacatttccgtgtcgcccttattcccttttttgcggcattttgccttcctgtttttgctcacccagaaacgctggtgaaagtaaaagatgctgaagatcagttgggtgcacgagtgggttacatcgaactggatctcaacagcggtaagatccttgagagttttcgccccgaagaacgttttccaatgatgagcacttttaaagttctgctatgtggcgcggtattatcccgtattgacgccgggcaagagcaactcggtcgccgcatacactattctcagaatgacttggttgagtactcaccagtcacagaaaagcatcttacggatggcatgacagtaagagaattatgcagtgctgccataaccatgagtgataacactgcggccaacttacttctgacaacgatcggaggaccgaaggagctaaccgcttttttgcacaacatgggggatcatgtaactcgccttgatcgttgggaaccggagctgaatgaagccataccaaacgacgagcgtgacaccacgatgcctgtagcaatggcaacaacgttgcgcaaactattaactggcgaactacttactctagcttcccggcaacaattaatagactggatggaggcggataaagttgcaggaccacttctgcgctcggcccttccggctggctggtttattgctgataaatctggagccggtgagcgtgggtctcgcggtatcattgcagcactggggccagatggtaagccctcccgtatcgtagttatctacacgacggggagtcaggcaactatggatgaacgaaatagacagatcgctgagataggtgcctcactgattaagcattggtaactgtcagaccaagtttactcatatatactttagattgatttaaaacttcatttttaatttaaaaggatctaggtgaagatcctttttgataatctcatgaccaaaatcccttaacgtgagttttcgttccactgagcgtcagaccccgtagaaaagatcaaaggatcttcttgagatcctttttttctgcgcgtaatctgctgcttgcaaacaaaaaaaccaccgctaccagcggtggtttgtttgccggatcaagagctaccaactctttttccgaaggtaactggcttcagcagagcgcagataccaaatactgtccttctagtgtagccgtagttaggccaccacttcaagaactctgtagcaccgcctacatacctcgctctgctaatcctgttaccagtggctgctgccagtggcgataagtcgtgtcttaccgggttggactcaagacgatagttaccggataaggcgcagcggtcgggctgaacggggggttcgtgcacacagcccagcttggagcgaacgacctacaccgaactgagatacctacagcgtgagctatgagaaagcgccacgcttcccgaagggagaaaggcggacaggtatccggtaagcggcagggtcggaacaggagagcgcacgagggagcttccagggggaaacgcctggtatctttatagtcctgtcgggtttcgccacctctgacttgagcgtcgatttttgtgatgctcgtcaggggggcggagcctatggaaaaacgccagcaacgcggcctttttacggttcctggccttttgctggccttttgctcacatgt
