# Supplementary material for: The production of viral vectors designed to express large and difficult to express transgenes within neurons
Source: Mol Brain. 2015 Feb 24;8:12. doi: 10.1186/s13041-015-0100-7 (PMC4359567; doi:10.1186/s13041-015-0100-7)
Supplement: Additional file 5: — DNA vector sequences for all viral vectors produced for this study. [file 13041_2015_100_MOESM5_ESM.zip › Viral vector DNA sequences/Lenti Constructs/GluN2A/pLenti 7.3 MCS (-emGFP) CamKII+Intron+FlagGluN2A+WPRE+polyASig tail.txt]

aatgtagtcttatgcaatactcttgtagtcttgcaacatggtaacgatgagttagcaacatgccttacaaggagagaaaaagcaccgtgcatgccgattggtggaagtaaggtggtacgatcgtgccttattaggaaggcaacagacgggtctgacatggattggacgaaccactgaattgccgcattgcagagatattgtatttaagtgcctagctcgatacataaacgggtctctctggttagaccagatctgagcctgggagctctctggctaactagggaacccactgcttaagcctcaataaagcttgccttgagtgcttcaagtagtgtgtgcccgtctgttgtgtgactctggtaactagagatccctcagacccttttagtcagtgtggaaaatctctagcagtggcgcccgaacagggacttgaaagcgaaagggaaaccagaggagctctctcgacgcaggactcggcttgctgaagcgcgcacggcaagaggcgaggggcggcgactggtgagtacgccaaaaattttgactagcggaggctagaaggagagagatgggtgcgagagcgtcagtattaagcgggggagaattagatcgcgatgggaaaaaattcggttaaggccagggggaaagaaaaaatataaattaaaacatatagtatgggcaagcagggagctagaacgattcgcagttaatcctggcctgttagaaacatcagaaggctgtagacaaatactgggacagctacaaccatcccttcagacaggatcagaagaacttagatcattatataatacagtagcaaccctctattgtgtgcatcaaaggatagagataaaagacaccaaggaagctttagacaagatagaggaagagcaaaacaaaagtaagaccaccgcacagcaagcggccgctgatcttcagacctggaggaggagatatgagggacaattggagaagtgaattatataaatataaagtagtaaaaattgaaccattaggagtagcacccaccaaggcaaagagaagagtggtgcagagagaaaaaagagcagtgggaataggagctttgttccttgggttcttgggagcagcaggaagcactatgggcgcagcgtcaatgacgctgacggtacaggccagacaattattgtctggtatagtgcagcagcagaacaatttgctgagggctattgaggcgcaacagcatctgttgcaactcacagtctggggcatcaagcagctccaggcaagaatcctggctgtggaaagatacctaaaggatcaacagctcctggggatttggggttgctctggaaaactcatttgcaccactgctgtgccttggaatgctagttggagtaataaatctctggaacagatttggaatcacacgacctggatggagtgggacagagaaattaacaattacacaagcttaatacactccttaattgaagaatcgcaaaaccagcaagaaaagaatgaacaagaattattggaattagataaatgggcaagtttgtggaattggtttaacataacaaattggctgtggtatataaaattattcataatgatagtaggaggcttggtaggtttaagaatagtttttgctgtactttctatagtgaatagagttaggcagggatattcaccattatcgtttcagacccacctcccaaccccgaggggacccgacaggcccgaaggaatagaagaagaaggtggagagagagacagagacagatccattcgattagtgaacggatctcgacggtatcggttaacttttaaaagaaaaggggggattggggggtacagtgcaggggaaagaatagtagacataatagcaacagacatacaaactaaagaattacaaaaacaaattacaaaaattcaaaattttatcgat
ACGCGTCAATTGGCGGCCGC
C
TCGAcagtgaaaaaaatgctttatttgtgaaatttgtgatgctattgctttatttgtaac
cattataagtgcaataaa
CTCGAG
tccacaccggtaccatcgccaggcggggaggcggcccaaagggagatccgactc
gtctgagggcgaaggcgaagacgcggaagaggccgcagagccggcagcaggccgcgggaa
ggaaggtccgctggattgagggccgaagggacgtagcagaaggacgtcccgcgcagaatc
caggtggcaacacaggcgagcagccatggaaaggacgtcagcttccccgacaacaccacg
gaattgtcagtgcccaacagccgagcccctgtccagcagcgggcaaggcaggcggcgatg
agttccgccgtggcaatagggagggggaaagcgaaagtcccggaaaggagctgacaggtg
gtggcaatgccccaaccagtgggggttgcgtcagcaaacacagtgcacaccacgccacgt
tgcctgacaacgggccacaactcctcataaagagacagcaaccaggatttatacaaggag
gagaaaatgaaagccatacgggaagcaatagcatgatacaaaggcattaaagcagcgtat
ccacatagcgtaaaaggagcaacatagttaagaataccagtcaatctttcacaaattttg
taatccagaggttgattgtcga
CTCGAG
ttaaacatcagattcgatactaggcattttcttgtacactcgtctattgctgca
ggaatttaaaaccctgggggtagagtacatggtattcttatttgcagcataaggcataac
atgctctgaaatatacacatcactgtggccccgactgtccctggagcaatatgatgctgt
tgacctcaaggatgaccgaagatagctgtcatttaccgcctgtgatggcaatgagtgttt
gtaagggtccgagggacatctcccgataactaagcgttggtcatccccatacgtgtggag
gaaaggattatcggaggcgtggtctggcaagagagacttgctcctcttgctgtcctccag
accttgggggaaaagggagcttttgttccccaagagtttgcttgaggggacactgaacag
gctcccatacaagttgccctccagtagccgttccctgtccttgaggcttatgctccggga
gggcctgctaaggtctatctctctgggtttgtccagaatgttatcataggagtgctgtcg
gttaatccttagcttgttcttctggaactggagggcgttgttctgtgaccagtcctgctg
gtagacctcctcccgagtagctgggttacctgtctcctgaagcatctggtcttcatcaat
gtcatagagattccccatccgcagacaggcatcacacttgaaaggagacctcatggtaaa
gtggcctgagtaggtgggcagattcgaaaggcagcttctgcaatgtgtggagttctgccg
gtatcgatcactgccctcactgtgtggggaacccttgtctttcaaggtaaagtgcttggc
atagagtttatattggtcattgttgggaagcccgtcttcattatgtaatgggttcctgtt
catgggcagtgtggagtcccccttgcggaagttctcattgtgatcttggtaggtatctgg
gaagcccacattctcaggcagggttatattctcaacaaactgaggaggatctaagtggaa
gctgggctccttctcaccatcaatggtatagatcttatccctgggagaacttgctttggt
tttcatgtaggtgcggtcaacatcgctacagtccttgggatacttagaggccattgaccg
tttgaagttatccttggtcttgtggttcttattgttatctggctccctgtggcatgtggc
ccggcttgaggtttctgaaatgtcagagtgggctacctcttctggaagatacctaggact
ctttagcgagtgggtccgattctctgcagtcttctcatccctctgggagactgggttctg
gtttagagaatcctggcgtagagactccatggatttcttccaaagctgccggggtcggga
gttccctttggattcagtgctgacagccacctctactgtgttagggttggactcattgag
agtgagaggatgctgtccttgaaacacatagttactgagattatccttgtgcctgttggc
cacaaatgtttggagttcattcatgttgtctccaaatatactgtccttcccttgaaagga
tctgttgtctgaatatatcaaatttcccttgtctgaaaccatgtccacaataagtgaccc
tctttgaatgaagtcagtagctcttttaggtgagtccattcttgaggagttcatgttgga
catattggagatgtttttagctgaccgaagaagctttagcatgttgctctgtgatccagt
cagattgaaatctggagatttcttcttttcttcaatgtgtaccccatggatgcaactata
gatgcccctgctgatggagaagagcagcccgggccggtcagagcacacgcctgtgaagca
gaagcgcagcttccagtagaagaggtgctcccagatgaaggtgatgaggctgagggccat
ggctgcagccagcatgtagaacacgcccgccatgttatcgatgtccagctggctactcat
cacctcattcttctcgttgtggcagatgcccgtaagccacagtgtctccagctcctccat
ctcaccatcaccaacaaactggagcagagcgaggtcaatctgcctcttccagggtgagcc
cttctgcagcgcaattccatagcctgtggtagcaaagatgtacccgctcccaatggtcac
cagtttacagccttcatccctcccggccttgtagttcaagacggctgcgtcatagatgaa
agcgtccaacttcccggttttcaagctgaccaaggcatcctccactcccctctggttgaa
tctggtcatgtactggtgcatatacgggtagttgttacgaatattcctctctgtacttcc
attgggtaccgtcccaaatcggaaaggtggagaatagtcatgaggtctctggaacttctt
gtcactgaggccagtcacttggtccacaaactcctcctggatcatgaaggcagccaggtt
ggctgtgtaactggccaggaagatgacagcaaagaaggcccacactgacaccatgatctt
gctggttgtgcctttaggattctggacaggcacagaattgttgaagaccaggccccagag
gagccatatagcttttccaatagtaaaagaaggcccgtggggagctttccctttggctaa
gtttctgttgtatccaacaggactgaagtattcaaaaacgaagacagcaatggctgagac
gatgagcagcatcacaaacatcatcacccagacggaggcactgaagggttcgaggaaagc
agaaggggagacagtgccattactcctggagaccatgacgctgattcctgtctccacgaa
gggcaccgagaagtccaccacttccgaacgctcctcattgatggtgagtgagcccacagc
catgactgctcgttgatagaccacttcacctatcattccattccacacattgttaacctt
tttcccatgcttcccattggtcaccaggtagaggtcataggtgaacttcacagttctgga
cagcttcttgaggatgtcgatgcagaaccccttgcagcatttcttcacattcatcccttc
gttggttgaattgttgatcttgacgaacttccgacagggcaccgtgttcctcacacaggt
ctcagtcagggggtctatgtcctctacgatgacgaagggggcttcctccaaggtgacaat
gctgaggtggttgtcatctggctcgcagtcagaaaaggacttgtaccttggccacacagc
gtgcctcaggctcagcgtctggttctcccacttgcccaccttttcccactcccggtcctt
gttcagcacgatcaccacaagcctggggtgcacctggtaaccttcctcagtgaaggacaa
gtccttgccatcccaagtcacattgaccatgaattggtgcagggtgtgtagcggggtctc
tggcttctctgcctgcccatagcagctggccttggcctcaggaatgtaggagaacttctc
caacatggaggatgcggcagtggttaagatcccaagaccgtctctcactcttgcctccag
gctgtagtcccagtcgtcataagagactgaaatgagacctgatggaaactctttggggat
gagctctgtgttcccagacaccaaactggggacaatccagaagaaatcatagccagtgag
gccgagggagcgagcctcgctcaggatgaggacagcctcgtctttggagcagtagagcag
gatgacagaagaatggatcttcttcagctggacctgcgtcttggcgtcctcgaaggaggt
gtccagtgtgatcacgttctgcatatcccagcccacaaagctgttgtccactgttgtctt
gataaagctgatgaagtctcggtagccagggaagatggtggtgaccagggagaagacgtg
ccagtcgtagtcctgcatgatcttcagcataactgtggcttgctgctggatggaggctcc
aaactggaagaacgtggatgtcggatccttgtcagccatgatcatagatgcacccccatg
aatgcccaagatggggataaaagtctgtgaggagataaaatccagcatctgggccacagc
ctcctggtccgtgtcatctccaaacaccaagccgtggatgcgcgccccggacatgaggtc
gcacacatgcgtgatgaggctcttagggtcagtgcggttcatcaataacgccaccacgtt
cacatccaggggcaagccggttgcctgctctgggccccacttgtcatcgtcgtccttgta
gtccagatttcgaagttcgcgttctgtcacgtcgtggctgtgacccagcagcaccgcaat
gttcagcgctggaggacccttctccgccgccgcgttctgcgccggatcgcgccagaccag
aagggccggcaataccagcaaggtccagtagcccaatctgcccatggtggcggc
gaattc
acgtgctttgccaaagtgatgggccagcacacagaccagcacgttgcccaggag
ctgtgggaggaagataagaggtatgaacatgattagcaaaagggcctagcttggactcag
aataatccagccttatcccaaccataaaataaaagcagaatggtagctggattgtagctg
ctattagcaatatgaaacctcttacatcagttacaatttatatgcagaaatatttatatg
cagaaatattgctattgccttaacccagaaattatcactgttattctttagaatggtgca
aagaggcatgatacattgtatcattattgccctgaaagaaagagattagggaaagtatta
gaaataagataaacaaaaaagtatattaaaagaagaaagcattttttaaaattacaaatg
caaaattaccctgatttggtcaatatgtgtaccctgttacttctccccttcctatgacat
gaacttaaccatagaaaagaaggggaaagaaaacatcaagggtcccatagactcaccctg
aagttctcaggatccgagctcggcgcgccgctagcccgcggtcgcgaacgcgtggccggc
cgtaggggatcccccgCTGCTCCCAGAACTAGGGGCCACtcgcctgcccgtgctcctgag
tgcaaacggagaaccggcttgactgacgagcttggggcttctgagcagggcactgtggct
gctcacagcctcgcgagccttcgtcagcatccaggtccccatggcaaccacctccgaaac
gccctgttcccgttgccccggtaactgcctccccaacacctgcctgcctttcactttaaa
acctgctcctctttgccctggccttatatacacaatactgcaggactgtgtgggcccagg
agcaagtggaccctgttcccccagggtgatgtactgagggggttggagaaggggatgcga
acaaacttagtccacaagtgatcatcgctcttcctacctcccccacctccaactataggg
cccttttaacagacgggatgggattaagtggggcaaagaggcagttgctatggtaacggc
tagtgggtgccacattctgggatggtccttgagaaagacaggatgtagttaccctggcaa
cttcatctcctctgaagagacaggtattgccccgttgccctggcaacagctgggttctaa
ggtttacaggggaagctaattcatctctccttcccttcccccttgtagtctctgtaatgg
tttctttgcttcctctgggaattggtctggttgacttggcctctgtctctgtccttgttt
ctttccagctctccctgctttttagccattgtgcatatcacaccgccaccttagcgtgag
aagaagtaccaaacagacccagaatgctgacggaatgactctgtctgctttctcacccct
atctgtcaccactgagcagcagggcccctcctgaggcctctgccacagctctccccaccc
atcctcccagagggaccatgaagatttggtctcctggggctcctgtcccagtttctgctt
gtgcttcccgtcaaggtaggactggagagaggcaactataatgaggtgaacgtggctgga
ctcacccagggctgggcgggtggtgtagatgtaccctgccctggactcttctttcctaaa
ctcattggtcatctgccctaatgagttcactccttctgtatatcgtacttgcatgccccc
aaggcatggaatttaagattagtaatctgagttcaagttctagctctgacatttctgatg
tgaccctgggcaggtcactgaggaagctctctgcacccccatctcattttctagaaaatc
agaagaagaaccccatggagatgaagtgacctaaggccataatgttacga
ggtacc
tttaagaccaatgacttacaaggcagctgtagatcttagccactttttaaaagaaaaggggggactggaagggctaattcactcccaacgaagacaagatctgctttttgcttgtactgggtctctctggttagaccagatctgagcctgggagctctctggctaactagggaacccactgcttaagcctcaataaagcttgccttgagtgcttcaagtagtgtgtgcccgtctgttgtgtgactctggtaactagagatccctcagacccttttagtcagtgtggaaaatctctagcagtagtagttcatgtcatcttattattcagtatttataacttgcaaagaaatgaatatcagagagtgagaggaacttgtttattgcagcttataatggttacaaataaagcaatagcatcacaaatttcacaaataaagcatttttttcactgcattctagttgtggtttgtccaaactcatcaatgtatcttatcatgtctggctctagctatcccgcccctaactccgcccatcccgcccctaactccgcccagttccgcccattctccgccccatggctgactaattttttttatttatgcagaggccgaggccgcctcggcctctgagctattccagaagtagtgaggaggcttttttggaggcctagggacgtacccaattcgccctatagtgagtcgtattacgcgcgctcactggccgtcgttttacaacgtcgtgactgggaaaaccctggcgttacccaacttaatcgccttgcagcacatccccctttcgccagctggcgtaatagcgaagaggcccgcaccgatcgcccttcccaacagttgcgcagcctgaatggcgaatgggacgcgccctgtagcggcgcattaagcgcggcgggtgtggtggttacgcgcagcgtgaccgctacacttgccagcgccctagcgcccgctcctttcgctttcttcccttcctttctcgccacgttcgccggctttccccgtcaagctctaaatcgggggctccctttagggttccgatttagtgctttacggcacctcgaccccaaaaaacttgattagggtgatggttcacgtagtgggccatcgccctgatagacggtttttcgccctttgacgttggagtccacgttctttaatagtggactcttgttccaaactggaacaacactcaaccctatctcggtctattcttttgatttataagggattttgccgatttcggcctattggttaaaaaatgagctgatttaacaaaaatttaacgcgaattttaacaaaatattaacgcttacaatttaggtggcacttttcggggaaatgtgcgcggaacccctatttgtttatttttctaaatacattcaaatatgtatccgctcatgagacaataaccctgataaatgcttcaataatattgaaaaaggaagagtatgagtattcaacatttccgtgtcgcccttattcccttttttgcggcattttgccttcctgtttttgctcacccagaaacgctggtgaaagtaaaagatgctgaagatcagttgggtgcacgagtgggttacatcgaactggatctcaacagcggtaagatccttgagagttttcgccccgaagaacgttttccaatgatgagcacttttaaagttctgctatgtggcgcggtattatcccgtattgacgccgggcaagagcaactcggtcgccgcatacactattctcagaatgacttggttgagtactcaccagtcacagaaaagcatcttacggatggcatgacagtaagagaattatgcagtgctgccataaccatgagtgataacactgcggccaacttacttctgacaacgatcggaggaccgaaggagctaaccgcttttttgcacaacatgggggatcatgtaactcgccttgatcgttgggaaccggagctgaatgaagccataccaaacgacgagcgtgacaccacgatgcctgtagcaatggcaacaacgttgcgcaaactattaactggcgaactacttactctagcttcccggcaacaattaatagactggatggaggcggataaagttgcaggaccacttctgcgctcggcccttccggctggctggtttattgctgataaatctggagccggtgagcgtgggtctcgcggtatcattgcagcactggggccagatggtaagccctcccgtatcgtagttatctacacgacggggagtcaggcaactatggatgaacgaaatagacagatcgctgagataggtgcctcactgattaagcattggtaactgtcagaccaagtttactcatatatactttagattgatttaaaacttcatttttaatttaaaaggatctaggtgaagatcctttttgataatctcatgaccaaaatcccttaacgtgagttttcgttccactgagcgtcagaccccgtagaaaagatcaaaggatcttcttgagatcctttttttctgcgcgtaatctgctgcttgcaaacaaaaaaaccaccgctaccagcggtggtttgtttgccggatcaagagctaccaactctttttccgaaggtaactggcttcagcagagcgcagataccaaatactgttcttctagtgtagccgtagttaggccaccacttcaagaactctgtagcaccgcctacatacctcgctctgctaatcctgttaccagtggctgctgccagtggcgataagtcgtgtcttaccgggttggactcaagacgatagttaccggataaggcgcagcggtcgggctgaacggggggttcgtgcacacagcccagcttggagcgaacgacctacaccgaactgagatacctacagcgtgagctatgagaaagcgccacgcttcccgaagggagaaaggcggacaggtatccggtaagcggcagggtcggaacaggagagcgcacgagggagcttccagggggaaacgcctggtatctttatagtcctgtcgggtttcgccacctctgacttgagcgtcgatttttgtgatgctcgtcaggggggcggagcctatggaaaaacgccagcaacgcggcctttttacggttcctggccttttgctggccttttgctcacatgttctttcctgcgttatcccctgattctgtggataaccgtattaccgcctttgagtgagctgataccgctcgccgcagccgaacgaccgagcgcagcgagtcagtgagcgaggaagcggaagagcgcccaatacgcaaaccgcctctccccgcgcgttggccgattcattaatgcagctggcacgacaggtttcccgactggaaagcgggcagtgagcgcaacgcaattaatgtgagttagctcactcattaggcaccccaggctttacactttatgcttccggctcgtatgttgtgtggaattgtgagcggataacaatttcacacaggaaacagctatgaccatgattacgccaagcgcgcaattaaccctcactaaagggaacaaaagctggagctgcaagctt
