# Supplementary material for: The production of viral vectors designed to express large and difficult to express transgenes within neurons
Source: Mol Brain. 2015 Feb 24;8:12. doi: 10.1186/s13041-015-0100-7 (PMC4359567; doi:10.1186/s13041-015-0100-7)
Supplement: Additional file 5: — DNA vector sequences for all viral vectors produced for this study. [file 13041_2015_100_MOESM5_ESM.zip › Viral vector DNA sequences/Lenti Constructs/GluN2A/pLenti 7.3MCS(-emGFP)0.5Syn-FlagGluN2A(Mod).txt]

aatgtagtcttatgcaatactcttgtagtcttgcaacatggtaacgatgagttagcaacatgccttacaaggagagaaaaagcaccgtgcatgccgattggtggaagtaaggtggtacgatcgtgccttattaggaaggcaacagacgggtctgacatggattggacgaaccactgaattgccgcattgcagagatattgtatttaagtgcctagctcgatacataaacgggtctctctggttagaccagatctgagcctgggagctctctggctaactagggaacccactgcttaagcctcaataaagcttgccttgagtgcttcaagtagtgtgtgcccgtctgttgtgtgactctggtaactagagatccctcagacccttttagtcagtgtggaaaatctctagcagtggcgcccgaacagggacttgaaagcgaaagggaaaccagaggagctctctcgacgcaggactcggcttgctgaagcgcgcacggcaagaggcgaggggcggcgactggtgagtacgccaaaaattttgactagcggaggctagaaggagagagatgggtgcgagagcgtcagtattaagcgggggagaattagatcgcgatgggaaaaaattcggttaaggccagggggaaagaaaaaatataaattaaaacatatagtatgggcaagcagggagctagaacgattcgcagttaatcctggcctgttagaaacatcagaaggctgtagacaaatactgggacagctacaaccatcccttcagacaggatcagaagaacttagatcattatataatacagtagcaaccctctattgtgtgcatcaaaggatagagataaaagacaccaaggaagctttagacaagatagaggaagagcaaaacaaaagtaagaccaccgcacagcaagcggccgctgatcttcagacctggaggaggagatatgagggacaattggagaagtgaattatataaatataaagtagtaaaaattgaaccattaggagtagcacccaccaaggcaaagagaagagtggtgcagagagaaaaaagagcagtgggaataggagctttgttccttgggttcttgggagcagcaggaagcactatgggcgcagcgtcaatgacgctgacggtacaggccagacaattattgtctggtatagtgcagcagcagaacaatttgctgagggctattgaggcgcaacagcatctgttgcaactcacagtctggggcatcaagcagctccaggcaagaatcctggctgtggaaagatacctaaaggatcaacagctcctggggatttggggttgctctggaaaactcatttgcaccactgctgtgccttggaatgctagttggagtaataaatctctggaacagatttggaatcacacgacctggatggagtgggacagagaaattaacaattacacaagcttaatacactccttaattgaagaatcgcaaaaccagcaagaaaagaatgaacaagaattattggaattagataaatgggcaagtttgtggaattggtttaacataacaaattggctgtggtatataaaattattcataatgatagtaggaggcttggtaggtttaagaatagtttttgctgtactttctatagtgaatagagttaggcagggatattcaccattatcgtttcagacccacctcccaaccccgaggggacccgacaggcccgaaggaatagaagaagaaggtggagagagagacagagacagatccattcgattagtgaacggatctcgacggtatcggttaacttttaaaagaaaaggggggattggggggtacagtgcaggggaaagaatagtagacataatagcaacagacatacaaactaaagaattacaaaaacaaattacaaaaattcaaaattttatcgat
ACGCGT
acaagtatctgggaagggtaacaatgcaagttagcctgaggatttaggaggaggctgaaa
aacagagtaggagccttactacgggtccagaccctacggacaagaacccccactcccact
ccccaaattgcgcattccctcccccatcagagggggaggggaagaggatgcagcgcggcg
cggcgcgtgcgcactgtcggatttagtaccgcggacagagccttcgcccccgctgccggc
gcgcgccaccacctccccagcaccaaaggcgggctgacgtcactctccagccctccccaa
actcccctacctcaccgccttggtcgcgtccgtgcagcggtgagtccagtcgggccgcac
cacaagaggtgcaagataggggggtgcaggcgcgaccatacgctctgcggcggcagagcc
tcagcgctgcctcagtctgcagcgggcagcagaggagtcgcgtcgtgccagagagcgccg
ccgtgctcctgagccccttgcgctccgcccccgcggcccaccgacccactgccccttgga
tcc
gaattc
gccgccaccatgggcagattgggctactggaccttgctggtattgccggcccttctggtctggcgcgatccggcgcagaacgcggcggcggagaagggtcctccagcgctgaacattgcggtgctgctgggtcacagccacgacgtgacagaacgcgaacttcgaaatctggactacaaggacgacgatgacaagtggggcccagagcaggcaaccggcttgcccctggatgtgaacgtggtggcgttattgatgaaccgcactgaccctaagagcctcatcacgcatgtgtgcgacctcatgtccggggcgcgcatccacggcttggtgtttggagatgacacggaccaggaggctgtggcccagatgctggattttatctcctcacagacttttatccccatcttgggcattcatgggggtgcatctatgatcatggctgacaaggatccgacatccacgttcttccagtttggagcctccatccagcagcaagccacagttatgctgaagatcatgcaggactacgactggcacgtcttctccctggtcaccaccatcttccctggctaccgagacttcatcagctttatcaagacaacagtggacaacagctttgtgggctgggatatgcagaacgtgatcacactggacacctccttcgaggacgccaagacgcaggtccagctgaagaagatccattcttctgtcatcctgctctactgctccaaagacgaggctgtcctcatcctgagcgaggctcgctccctcggcctcactggctatgatttcttctggattgtccccagtttggtgtctgggaacacagagctcatccccaaagagtttccatcaggtctcatttcagtctcttatgacgactgggactacagcctggaggcaagagtgagagacggtcttgggatcttaaccactgccgcatcctccatgttggagaagttctcctacattcctgaggccaaggccagctgctatgggcaggcagagaagccagagaccccgctacacaccctgcaccaattcatggtcaatgtgacttgggatggcaaggacttgtccttcactgaggaaggttaccaggtgcaccccaggcttgtggtgatcgtgctgaacaaggaccgggagtgggaaaaggtgggcaagtgggagaaccagacgctgagcctgaggcacgctgtgtggccaaggtacaagtccttttctgactgcgagccagatgacaaccacctcagcattgtcaccttggaggaagcccccttcgtcatcgtagaggacatagaccccctgactgagacctgtgtgaggaacacggtgccctgtcggaagttcgtcaagatcaacaattcaaccaacgaagggatgaatgtgaagaaatgctgcaaggggttctgcatcgacatcctcaagaagctgtccagaactgtgaagttcacctatgacctctacctggtgaccaatgggaagcatgggaaaaaggttaacaatgtgtggaatggaatgataggtgaagtggtctatcaacgagcagtcatggctgtgggctcactcaccatcaatgaggagcgttcggaagtggtggacttctcggtgcccttcgtggagacaggaatcagcgtcatggtctccaggagtaatggcactgtctccccttctgctttcctcgaacccttcagtgcctccgtctgggtgatgatgtttgtgatgctgctcatcgtctcagccattgctgtcttcgtttttgaatacttcagtcctgttggatacaacagaaacttagccaaagggaaagctccccacgggccttcttttactattggaaaagctatatggctcctctggggcctggtcttcaacaattctgtgcctgtccagaatcctaaaggcacaaccagcaagatcatggtgtcagtgtgggccttctttgctgtcatcttcctggccagttacacagccaacctggctgccttcatgatccaggaggagtttgtggaccaagtgactggcctcagtgacaagaagttccagagacctcatgactattctccacctttccgatttgggacggtacccaatggaagtacagagaggaatattcgtaacaactacccgtatatgcaccagtacatgaccagattcaaccagaggggagtggaggatgccttggtcagcttgaaaaccgggaagttggacgctttcatctatgacgcagccgtcttgaactacaaggccgggagggatgaaggctgtaaactggtgaccattgggagcgggtacatctttgctaccacaggctatggaattgcgctgcagaagggctcaccctggaagaggcagattgacctcgctctgctccagtttgttggtgatggtgagatggaggagctggagacactgtggcttacgggcatctgccacaacgagaagaatgaggtgatgagtagccagctggacatcgataacatggcgggcgtgttctacatgctggctgcagccatggccctcagcctcatcaccttcatctgggagcacctcttctactggaagctgcgcttctgcttcacaggcgtgtgctctgaccggcccgggctgctcttctccatcagcaggggcatctatagttgcatccatggggtacacattgaagaaaagaagaaatctccagatttcaatctgactggatcacagagcaacatgctaaagcttcttcggtcagctaaaaacatctccaatatgtccaacatgaactcctcaagaatggactcacctaaaagagctactgacttcattcaaagagggtcacttattgtggacatggtttcagacaagggaaatttgatatattcagacaacagatcctttcaagggaaggacagtatatttggagacaacatgaatgaactccaaacatttgtggccaacaggcacaaggataatctcagtaactatgtgtttcaaggacagcatcctctcactctcaatgagtccaaccctaacacagtagaggtggctgtcagcactgaatccaaagggaactcccgaccccggcagctttggaagaaatccatggagtctctacgccaggattctctaaaccagaacccagtctcccagagggatgagaagactgcagagaatcggacccactcgctaaagagtcctaggtatcttccagaagaggtagcccactctgacatttcagaaacctcaagccgggccacatgccacagggagccagataacaataagaaccacaagaccaaggataacttcaaacggtcaatggcctctaagtatcccaaggactgtagcgatgttgaccgcacctacatgaaaaccaaagcaagttctcccagggataagatctataccattgatggtgagaaggagcccagcttccacttagatcctcctcagtttgttgagaatataaccctgcctgagaatgtgggcttcccagatacctaccaagatcacaatgagaacttccgcaagggggactccacactgcccatgaacaggaacccattacataatgaagacgggcttcccaacaatgaccaatataaactctatgccaagcactttaccttgaaagacaagggttccccacacagtgagggcagtgatcgataccggcagaactccacacattgcagaagctgcctttcgaatctgcccacctactcaggccactttaccatgaggtctcctttcaagtgtgatgcctgtctgcggatggggaatctctatgacattgatgaagaccagatgcttcaggagacaggtaacccagctactcgggaggaggtctaccagcaggactggtcacagaacaacgccctccagttccagaagaacaagctaaggattaaccgacagcactcctatgataacattctggacaaacccagagagatagaccttagcaggccctcccggagcataagcctcaaggacagggaacggctactggagggcaacttgtatgggagcctgttcagtgtcccctcaagcaaactcttggggaacaaaagctcccttttcccccaaggtctggaggacagcaagaggagcaagtctctcttgccagaccacgcctccgataatcctttcctccacacgtatggggatgaccaacgcttagttatcgggagatgtccctcggacccttacaaacactcattgccatcacaggcggtaaatgacagctatcttcggtcatccttgaggtcaacagcatcatattgctccagggacagtcggggccacagtgatgtgtatatttcagagcatgttatgccttatgctgcaaataagaataccatgtactctacccccagggttttaaattcctgcagcaatagacgagtgtacaagaaaatgcctagtatcgaatctgatgtttaa
CTCG
accggt
tagtaatgatcgacaatcaacctctggattacaaaatttgtgaaagattgactggtattcttaactatgttgctccttttacgctatgtggatacgctgctttaatgcctttgtatcatgctattgcttcccgtatggctttcattttctcctccttgtataaatcctggttgctgtctctttatgaggagttgtggcccgttgtcaggcaacgtggcgtggtgtgcactgtgtttgctgacgcaacccccactggttggggcattgccaccacctgtcagctcctttccgggactttcgctttccccctccctattgccacggcggaactcatcgccgcctgccttgcccgctgctggacaggggctcggctgttgggcactgacaattccgtggtgttgtcggggaagctgacgtcctttccatggctgctcgcctgtgttgccacctggattctgcgcgggacgtccttctgctacgtcccttcggccctcaatccagcggaccttccttcccgcggcctgctgccggctctgcggcctcttccgcgtcttcgccttcgccctcagacgagtcggatctccctttgggccgcctccccgcctggcgatggtacc
tttaagaccaatgacttacaaggcagctgtagatcttagccactttttaaaagaaaaggggggactggaagggctaattcactcccaacgaagacaagatctgctttttgcttgtactgggtctctctggttagaccagatctgagcctgggagctctctggctaactagggaacccactgcttaagcctcaataaagcttgccttgagtgcttcaagtagtgtgtgcccgtctgttgtgtgactctggtaactagagatccctcagacccttttagtcagtgtggaaaatctctagcagtagtagttcatgtcatcttattattcagtatttataacttgcaaagaaatgaatatcagagagtgagaggaacttgtttattgcagcttataatggttacaaataaagcaatagcatcacaaatttcacaaataaagcatttttttcactgcattctagttgtggtttgtccaaactcatcaatgtatcttatcatgtctggctctagctatcccgcccctaactccgcccatcccgcccctaactccgcccagttccgcccattctccgccccatggctgactaattttttttatttatgcagaggccgaggccgcctcggcctctgagctattccagaagtagtgaggaggcttttttggaggcctagggacgtacccaattcgccctatagtgagtcgtattacgcgcgctcactggccgtcgttttacaacgtcgtgactgggaaaaccctggcgttacccaacttaatcgccttgcagcacatccccctttcgccagctggcgtaatagcgaagaggcccgcaccgatcgcccttcccaacagttgcgcagcctgaatggcgaatgggacgcgccctgtagcggcgcattaagcgcggcgggtgtggtggttacgcgcagcgtgaccgctacacttgccagcgccctagcgcccgctcctttcgctttcttcccttcctttctcgccacgttcgccggctttccccgtcaagctctaaatcgggggctccctttagggttccgatttagtgctttacggcacctcgaccccaaaaaacttgattagggtgatggttcacgtagtgggccatcgccctgatagacggtttttcgccctttgacgttggagtccacgttctttaatagtggactcttgttccaaactggaacaacactcaaccctatctcggtctattcttttgatttataagggattttgccgatttcggcctattggttaaaaaatgagctgatttaacaaaaatttaacgcgaattttaacaaaatattaacgcttacaatttaggtggcacttttcggggaaatgtgcgcggaacccctatttgtttatttttctaaatacattcaaatatgtatccgctcatgagacaataaccctgataaatgcttcaataatattgaaaaaggaagagtatgagtattcaacatttccgtgtcgcccttattcccttttttgcggcattttgccttcctgtttttgctcacccagaaacgctggtgaaagtaaaagatgctgaagatcagttgggtgcacgagtgggttacatcgaactggatctcaacagcggtaagatccttgagagttttcgccccgaagaacgttttccaatgatgagcacttttaaagttctgctatgtggcgcggtattatcccgtattgacgccgggcaagagcaactcggtcgccgcatacactattctcagaatgacttggttgagtactcaccagtcacagaaaagcatcttacggatggcatgacagtaagagaattatgcagtgctgccataaccatgagtgataacactgcggccaacttacttctgacaacgatcggaggaccgaaggagctaaccgcttttttgcacaacatgggggatcatgtaactcgccttgatcgttgggaaccggagctgaatgaagccataccaaacgacgagcgtgacaccacgatgcctgtagcaatggcaacaacgttgcgcaaactattaactggcgaactacttactctagcttcccggcaacaattaatagactggatggaggcggataaagttgcaggaccacttctgcgctcggcccttccggctggctggtttattgctgataaatctggagccggtgagcgtgggtctcgcggtatcattgcagcactggggccagatggtaagccctcccgtatcgtagttatctacacgacggggagtcaggcaactatggatgaacgaaatagacagatcgctgagataggtgcctcactgattaagcattggtaactgtcagaccaagtttactcatatatactttagattgatttaaaacttcatttttaatttaaaaggatctaggtgaagatcctttttgataatctcatgaccaaaatcccttaacgtgagttttcgttccactgagcgtcagaccccgtagaaaagatcaaaggatcttcttgagatcctttttttctgcgcgtaatctgctgcttgcaaacaaaaaaaccaccgctaccagcggtggtttgtttgccggatcaagagctaccaactctttttccgaaggtaactggcttcagcagagcgcagataccaaatactgttcttctagtgtagccgtagttaggccaccacttcaagaactctgtagcaccgcctacatacctcgctctgctaatcctgttaccagtggctgctgccagtggcgataagtcgtgtcttaccgggttggactcaagacgatagttaccggataaggcgcagcggtcgggctgaacggggggttcgtgcacacagcccagcttggagcgaacgacctacaccgaactgagatacctacagcgtgagctatgagaaagcgccacgcttcccgaagggagaaaggcggacaggtatccggtaagcggcagggtcggaacaggagagcgcacgagggagcttccagggggaaacgcctggtatctttatagtcctgtcgggtttcgccacctctgacttgagcgtcgatttttgtgatgctcgtcaggggggcggagcctatggaaaaacgccagcaacgcggcctttttacggttcctggccttttgctggccttttgctcacatgttctttcctgcgttatcccctgattctgtggataaccgtattaccgcctttgagtgagctgataccgctcgccgcagccgaacgaccgagcgcagcgagtcagtgagcgaggaagcggaagagcgcccaatacgcaaaccgcctctccccgcgcgttggccgattcattaatgcagctggcacgacaggtttcccgactggaaagcgggcagtgagcgcaacgcaattaatgtgagttagctcactcattaggcaccccaggctttacactttatgcttccggctcgtatgttgtgtggaattgtgagcggataacaatttcacacaggaaacagctatgaccatgattacgccaagcgcgcaattaaccctcactaaagggaacaaaagctggagctgcaagctt
