# Supplementary material for: The production of viral vectors designed to express large and difficult to express transgenes within neurons
Source: Mol Brain. 2015 Feb 24;8:12. doi: 10.1186/s13041-015-0100-7 (PMC4359567; doi:10.1186/s13041-015-0100-7)
Supplement: Additional file 5: — DNA vector sequences for all viral vectors produced for this study. [file 13041_2015_100_MOESM5_ESM.zip › Viral vector DNA sequences/Lenti Constructs/GluN2B/pLentiMCS(-emGFP)0.4CaMKII-Flag-GluN2B(Mod).txt]

aatgtagtcttatgcaatactcttgtagtcttgcaacatggtaacgatgagttagcaacatgccttacaaggagagaaaaagcaccgtgcatgccgattggtggaagtaaggtggtacgatcgtgccttattaggaaggcaacagacgggtctgacatggattggacgaaccactgaattgccgcattgcagagatattgtatttaagtgcctagctcgatacataaacgggtctctctggttagaccagatctgagcctgggagctctctggctaactagggaacccactgcttaagcctcaataaagcttgccttgagtgcttcaagtagtgtgtgcccgtctgttgtgtgactctggtaactagagatccctcagacccttttagtcagtgtggaaaatctctagcagtggcgcccgaacagggacttgaaagcgaaagggaaaccagaggagctctctcgacgcaggactcggcttgctgaagcgcgcacggcaagaggcgaggggcggcgactggtgagtacgccaaaaattttgactagcggaggctagaaggagagagatgggtgcgagagcgtcagtattaagcgggggagaattagatcgcgatgggaaaaaattcggttaaggccagggggaaagaaaaaatataaattaaaacatatagtatgggcaagcagggagctagaacgattcgcagttaatcctggcctgttagaaacatcagaaggctgtagacaaatactgggacagctacaaccatcccttcagacaggatcagaagaacttagatcattatataatacagtagcaaccctctattgtgtgcatcaaaggatagagataaaagacaccaaggaagctttagacaagatagaggaagagcaaaacaaaagtaagaccaccgcacagcaagcggccgctgatcttcagacctggaggaggagatatgagggacaattggagaagtgaattatataaatataaagtagtaaaaattgaaccattaggagtagcacccaccaaggcaaagagaagagtggtgcagagagaaaaaagagcagtgggaataggagctttgttccttgggttcttgggagcagcaggaagcactatgggcgcagcgtcaatgacgctgacggtacaggccagacaattattgtctggtatagtgcagcagcagaacaatttgctgagggctattgaggcgcaacagcatctgttgcaactcacagtctggggcatcaagcagctccaggcaagaatcctggctgtggaaagatacctaaaggatcaacagctcctggggatttggggttgctctggaaaactcatttgcaccactgctgtgccttggaatgctagttggagtaataaatctctggaacagatttggaatcacacgacctggatggagtgggacagagaaattaacaattacacaagcttaatacactccttaattgaagaatcgcaaaaccagcaagaaaagaatgaacaagaattattggaattagataaatgggcaagtttgtggaattggtttaacataacaaattggctgtggtatataaaattattcataatgatagtaggaggcttggtaggtttaagaatagtttttgctgtactttctatagtgaatagagttaggcagggatattcaccattatcgtttcagacccacctcccaaccccgaggggacccgacaggcccgaaggaatagaagaagaaggtggagagagagacagagacagatccattcgattagtgaacggatctcgacggtatcggttaacttttaaaagaaaaggggggattggggggtacagtgcaggggaaagaatagtagacataatagcaacagacatacaaactaaagaattacaaaaacaaattacaaaaattcaaaattttatcgat
ACGCGT
acttgtggactaagtttgttcacatccccttctccaaccccctcagtacatcaccctgggagaacaaggtccacttgcttctgggcccacacagtcctgcagtattgtgtatataaggccagggcaacggaggagcaggttttgaagtgaaaggcaggcaggtgttggggaggcagttaccggggcaacgggaacagggcgtttcggaggtggttgccatggggacctggatgctgacgaaggctcgcgaggctgtgagcagccacagtgccctgctcagaagccccaagctcgtcaatcaagctggttctccatttgcactcaggagcacgggcaggcgagtggcccctagttctgggagcagagatctggatccgccgccaccatgaagcccagcgcagagtgctgttctcccaagttctggttggtgttggccgtcttggccgtatcgggcagcaaagctcgttcccaaaagagcgcccccagcatcggcatcgctgtcatcctcgtgggcacttccgacgaagtggccataaaagatgccgactacaaggacgacgatgacaagcacgagaaagatgacttccatcatctctcagtagttccccgggtggagctggtagccatgaacgagactgacccaaagagcataatcacccgcatctgcgatcttatgtctgaccggaagatccagggggtggtgttcgcggatgacacggaccaggaagccatcgcccagatcctcgatttcatttctgctcagactctcacccccatcctgggcatccatgggggctcatctatgataatggcagataaggatgagtcctccatgttcttccagtttggcccatccattgaacagcaagcttctgtcatgctcaacatcatggaagaatacgactggtacatcttctccatcgtcaccacctacttccccggctaccaggacttcgtgaacaagatccgcagcactattgagaacagctttgtgggctgggagctcgaggaagtcctcctgctagacatgtctctagacgatggcgactctaagatccagaatcagctgaagaagctgcagagccccatcattctcctctactgcacaaaggaagaagccacctacatcttcgaagtagctaactcagttgggctgactggctacggctacacatggatcgtgccgagtctggtggcgggggatacggacacggtgccttcagagttccccacggggctcatctctgtgtcatatgacgaatgggactatggccttcctgccagagtgagagatgggattgccatcatcaccactgctgcctcggacatgctgtccgaacacagtttcatccctgagcccaagagcagttgctacaacacccacgagaagaggatctaccagtctaacatgctgaataggtatctgatcaacgtcacttttgaagggagaaacctgtccttcagtgaagatggctaccagatgcatccgaagctggtgataatccttctgaacaaggagaggaagtgggagagggtgggaaaatggaaagacaagtccctgcagatgaaatactatgtgtggcctcgaatgtgtcctgagactgaagaacaggaagatgaccatctgagcatcgttaccttggaggaggcaccgtttgtcattgtggaaagtgtggaccctctcagtgggacctgcatgcggaatacagtcccgtgccagaagcgcatcatctctgagaataaaacagatgaggaaccaggctacatcaaaaaatgctgcaaggggttttgtattgatatccttaagaaaatttctaagtctgtgaagttcacctatgacctttacctggtgaccaatggcaagcatggaaagaaaatcaacgggacctggaacggcatgattggtgaggtggtcatgaagagggcctatatggcagtgggatcactaactatcaatgaagaacggtcagaggtggttgacttctctgtgcccttcatagagactggcatcagtgtcatggtatcacgcagcaatgggactgtgtcaccttctgccttcttagagccattcagtgctgacgtgtgggtgatgatgtttgtgatgctgctcattgtctctgctgtagctgtctttgtctttgaatacttcagccctgtgggttacaaccggtgcctagctgatggcagagagccaggcggcccatctttcaccatcggcaaagcgatttggttactctggggtctggtgtttaacaactccgtacctgtgcagaacccaaaggggaccacctccaagatcatggtgtcagtgtgggccttctttgctgtcattttcctggccagctacactgccaacttagccgccttcatgatccaagaggagtatgtggaccaggtttccggcctgagtgacaagaagttccagagacctaatgacttctcaccccctttccgctttgggactgtgcccaatggcagcacagagaggaatatccgtaataactatgcagaaatgcatgcctacatgggaaagttcaaccaaaggggtgtagatgatgccttgctctccctgaaaacagggaaacttgatgcattcatctacgatgcagccgtgctcaactacatggctggaagagacgaaggctgcaagctggtgaccattggcagtggcaaggtctttgcttctacgggctatggcattgctatccaaaaagactctggttggaaacgccaggtggaccttgctatcctgcagctgtttggagatggggagatggaagaactggaagctctctggctcactggcatttgccacaatgagaagaatgaggttatgagcagccagctggacattgacaacatggcgggcgtcttctatatgttgggggcagccatggctctcagcctcatcaccttcatctgtgaacatctcttctattggcagttccgacattgcttcatgggtgtctgttctggcaagcctggcatggtcttctccatcagcagaggtatctacagctgtatccacggagtagctatagaggagcgccaatccgtgatgaactcccccactgccaccatgaacaacacacactccaatatcctacgcttgctccgaacggccaaaaacatggccaacctgtctggagtcaacggctccccccagagtgccctggacttcatccgccgtgagtcctctgtctatgacatctctgagcatcgccgcagcttcacgcattcagactgcaagtcgtacaataacccaccctgtgaggaaaacctgttcagtgactacattagtgaggtagagagaacatttggcaacctgcagctgaaggacagcaatgtgtaccaagaccactatcaccatcaccaccggccccacagcatcggcagcaccagctccattgatgggctctatgactgtgacaacccaccctttaccacccagcccaggtcaatcagcaagaaacccctggacattggcctgccctcctccaaacacagccagctcagcgacctgtacggcaagttctctttcaagagtgaccgctacagtggccatgatgacttgattcgatcagatgtctcagacatctccacgcatactgtcacctatggcaacatcgagggcaacgcagccaagaggaggaagcagcaatataaggacagtctaaagaagcggccagcctcggccaaatctaggagggagtttgatgaaatcgagctggcctaccgtcgccgaccaccccgctccccagaccacaagcgctacttcagggacaaagaagggctccgagacttctacctggaccagttccgaacaaaggagaactcgcctcactgggagcacgtggacttgactgacatttacaaagaacgtagtgatgacttcaagcgagattcggtcagtggaggcgggccctgtaccaacaggtctcaccttaaacacggaacaggcgataagcacggagtggtaggcggggtgcctgctccttgggagaagaacctgaccaatgtggattgggaggataggtctgggggcaacttctgccgcagctgtccctccaagctgcacaattactcctctacggtggcagggcaaaactcgggccggcaggcctgcatcaggtgtgaggcctgcaagaaggctggcaacctgtatgacatcagcgaggacaactccctgcaggaactggaccagcctgctgcccctgtggctgtgtcatccaacgcctccaccaccaagtatcctcaaagcccgactaattccaaggcccagaagaagaatcggaacaaactgcgccggcagcactcctacgacaccttcgtggacctgcagaaggaggaggccgccttggccccacgcagcgtgagcctgaaagacaagggccgattcatggatgggagcccctacgcccatatgtttgagatgccagctggtgagagctcctttgccaacaagtcctcagtgaccactgccggacaccatcacaacaatcccggcagcggctacatgctcagcaagtcgctctaccctgaccgggtcacgcaaaaccctttcatccccacttttggggatgatcagtgcttgcttcacggcagcaaatcctacttcttcaggcagcccacggtggcaggggcgtcgaaaacaaggccggacttccgggcccttgtcaccaataagccagtggtgtcagcccttcatggggctgtgccaggtcgtttccagaaggacatttgtatagggaaccagtccaacccctgtgtgcctaacaacaaaaaccccagggctttcaatggctccagcaatggacatgtttatgagaaactttctagtattgagtctgatgtctgagtgaggg
gaatt
GATCC
GGTACC
cgcgtaccggttagtaatgatcgacaatcaacctctggattacaaaatttgtgaaagattgactggtattcttaactatgttgctccttttacgctatgtggatacgctgctttaatgcctttgtatcatgctattgcttcccgtatggctttcattttctcctccttgtataaatcctggttgctgtctctttatgaggagttgtggcccgttgtcaggcaacgtggcgtggtgtgcactgtgtttgctgacgcaacccccactggttggggcattgccaccacctgtcagctcctttccgggactttcgctttccccctccctattgccacggcggaactcatcgccgcctgccttgcccgctgctggacaggggctcggctgttgggcactgacaattccgtggtgttgtcggggaagctgacgtcctttccatggctgctcgcctgtgttgccacctggattctgcgcgggacgtccttctgctacgtcccttcggccctcaatccagcggaccttccttcccgcggcctgctgccggctctgcggcctcttccgcgtcttcgccttcgccctcagacgagtcggatctccctttgggccgcctccccgcctggcgatggtacc
tttaagaccaatgacttacaaggcagctgtagatcttagccactttttaaaagaaaaggggggactggaagggctaattcactcccaacgaagacaagatctgctttttgcttgtactgggtctctctggttagaccagatctgagcctgggagctctctggctaactagggaacccactgcttaagcctcaataaagcttgccttgagtgcttcaagtagtgtgtgcccgtctgttgtgtgactctggtaactagagatccctcagacccttttagtcagtgtggaaaatctctagcagtagtagttcatgtcatcttattattcagtatttataacttgcaaagaaatgaatatcagagagtgagaggaacttgtttattgcagcttataatggttacaaataaagcaatagcatcacaaatttcacaaataaagcatttttttcactgcattctagttgtggtttgtccaaactcatcaatgtatcttatcatgtctggctctagctatcccgcccctaactccgcccatcccgcccctaactccgcccagttccgcccattctccgccccatggctgactaattttttttatttatgcagaggccgaggccgcctcggcctctgagctattccagaagtagtgaggaggcttttttggaggcctagggacgtacccaattcgccctatagtgagtcgtattacgcgcgctcactggccgtcgttttacaacgtcgtgactgggaaaaccctggcgttacccaacttaatcgccttgcagcacatccccctttcgccagctggcgtaatagcgaagaggcccgcaccgatcgcccttcccaacagttgcgcagcctgaatggcgaatgggacgcgccctgtagcggcgcattaagcgcggcgggtgtggtggttacgcgcagcgtgaccgctacacttgccagcgccctagcgcccgctcctttcgctttcttcccttcctttctcgccacgttcgccggctttccccgtcaagctctaaatcgggggctccctttagggttccgatttagtgctttacggcacctcgaccccaaaaaacttgattagggtgatggttcacgtagtgggccatcgccctgatagacggtttttcgccctttgacgttggagtccacgttctttaatagtggactcttgttccaaactggaacaacactcaaccctatctcggtctattcttttgatttataagggattttgccgatttcggcctattggttaaaaaatgagctgatttaacaaaaatttaacgcgaattttaacaaaatattaacgcttacaatttaggtggcacttttcggggaaatgtgcgcggaacccctatttgtttatttttctaaatacattcaaatatgtatccgctcatgagacaataaccctgataaatgcttcaataatattgaaaaaggaagagtatgagtattcaacatttccgtgtcgcccttattcccttttttgcggcattttgccttcctgtttttgctcacccagaaacgctggtgaaagtaaaagatgctgaagatcagttgggtgcacgagtgggttacatcgaactggatctcaacagcggtaagatccttgagagttttcgccccgaagaacgttttccaatgatgagcacttttaaagttctgctatgtggcgcggtattatcccgtattgacgccgggcaagagcaactcggtcgccgcatacactattctcagaatgacttggttgagtactcaccagtcacagaaaagcatcttacggatggcatgacagtaagagaattatgcagtgctgccataaccatgagtgataacactgcggccaacttacttctgacaacgatcggaggaccgaaggagctaaccgcttttttgcacaacatgggggatcatgtaactcgccttgatcgttgggaaccggagctgaatgaagccataccaaacgacgagcgtgacaccacgatgcctgtagcaatggcaacaacgttgcgcaaactattaactggcgaactacttactctagcttcccggcaacaattaatagactggatggaggcggataaagttgcaggaccacttctgcgctcggcccttccggctggctggtttattgctgataaatctggagccggtgagcgtgggtctcgcggtatcattgcagcactggggccagatggtaagccctcccgtatcgtagttatctacacgacggggagtcaggcaactatggatgaacgaaatagacagatcgctgagataggtgcctcactgattaagcattggtaactgtcagaccaagtttactcatatatactttagattgatttaaaacttcatttttaatttaaaaggatctaggtgaagatcctttttgataatctcatgaccaaaatcccttaacgtgagttttcgttccactgagcgtcagaccccgtagaaaagatcaaaggatcttcttgagatcctttttttctgcgcgtaatctgctgcttgcaaacaaaaaaaccaccgctaccagcggtggtttgtttgccggatcaagagctaccaactctttttccgaaggtaactggcttcagcagagcgcagataccaaatactgttcttctagtgtagccgtagttaggccaccacttcaagaactctgtagcaccgcctacatacctcgctctgctaatcctgttaccagtggctgctgccagtggcgataagtcgtgtcttaccgggttggactcaagacgatagttaccggataaggcgcagcggtcgggctgaacggggggttcgtgcacacagcccagcttggagcgaacgacctacaccgaactgagatacctacagcgtgagctatgagaaagcgccacgcttcccgaagggagaaaggcggacaggtatccggtaagcggcagggtcggaacaggagagcgcacgagggagcttccagggggaaacgcctggtatctttatagtcctgtcgggtttcgccacctctgacttgagcgtcgatttttgtgatgctcgtcaggggggcggagcctatggaaaaacgccagcaacgcggcctttttacggttcctggccttttgctggccttttgctcacatgttctttcctgcgttatcccctgattctgtggataaccgtattaccgcctttgagtgagctgataccgctcgccgcagccgaacgaccgagcgcagcgagtcagtgagcgaggaagcggaagagcgcccaatacgcaaaccgcctctccccgcgcgttggccgattcattaatgcagctggcacgacaggtttcccgactggaaagcgggcagtgagcgcaacgcaattaatgtgagttagctcactcattaggcaccccaggctttacactttatgcttccggctcgtatgttgtgtggaattgtgagcggataacaatttcacacaggaaacagctatgaccatgattacgccaagcgcgcaattaaccctcactaaagggaacaaaagctggagctgcaagctt
