# Supplementary material for: The production of viral vectors designed to express large and difficult to express transgenes within neurons
Source: Mol Brain. 2015 Feb 24;8:12. doi: 10.1186/s13041-015-0100-7 (PMC4359567; doi:10.1186/s13041-015-0100-7)
Supplement: Additional file 5: — DNA vector sequences for all viral vectors produced for this study. [file 13041_2015_100_MOESM5_ESM.zip › Viral vector DNA sequences/Lenti Constructs/GluN2B/pLentiMCS(-emGFP)-CMV-Flag-GluN2B.txt]

aatgtagtcttatgcaatactcttgtagtcttgcaacatggtaacgatgagttagcaacatgccttacaaggagagaaaaagcaccgtgcatgccgattggtggaagtaaggtggtacgatcgtgccttattaggaaggcaacagacgggtctgacatggattggacgaaccactgaattgccgcattgcagagatattgtatttaagtgcctagctcgatacataaacgggtctctctggttagaccagatctgagcctgggagctctctggctaactagggaacccactgcttaagcctcaataaagcttgccttgagtgcttcaagtagtgtgtgcccgtctgttgtgtgactctggtaactagagatccctcagacccttttagtcagtgtggaaaatctctagcagtggcgcccgaacagggacttgaaagcgaaagggaaaccagaggagctctctcgacgcaggactcggcttgctgaagcgcgcacggcaagaggcgaggggcggcgactggtgagtacgccaaaaattttgactagcggaggctagaaggagagagatgggtgcgagagcgtcagtattaagcgggggagaattagatcgcgatgggaaaaaattcggttaaggccagggggaaagaaaaaatataaattaaaacatatagtatgggcaagcagggagctagaacgattcgcagttaatcctggcctgttagaaacatcagaaggctgtagacaaatactgggacagctacaaccatcccttcagacaggatcagaagaacttagatcattatataatacagtagcaaccctctattgtgtgcatcaaaggatagagataaaagacaccaaggaagctttagacaagatagaggaagagcaaaacaaaagtaagaccaccgcacagcaagcggccgctgatcttcagacctggaggaggagatatgagggacaattggagaagtgaattatataaatataaagtagtaaaaattgaaccattaggagtagcacccaccaaggcaaagagaagagtggtgcagagagaaaaaagagcagtgggaataggagctttgttccttgggttcttgggagcagcaggaagcactatgggcgcagcgtcaatgacgctgacggtacaggccagacaattattgtctggtatagtgcagcagcagaacaatttgctgagggctattgaggcgcaacagcatctgttgcaactcacagtctggggcatcaagcagctccaggcaagaatcctggctgtggaaagatacctaaaggatcaacagctcctggggatttggggttgctctggaaaactcatttgcaccactgctgtgccttggaatgctagttggagtaataaatctctggaacagatttggaatcacacgacctggatggagtgggacagagaaattaacaattacacaagcttaatacactccttaattgaagaatcgcaaaaccagcaagaaaagaatgaacaagaattattggaattagataaatgggcaagtttgtggaattggtttaacataacaaattggctgtggtatataaaattattcataatgatagtaggaggcttggtaggtttaagaatagtttttgctgtactttctatagtgaatagagttaggcagggatattcaccattatcgtttcagacccacctcccaaccccgaggggacccgacaggcccgaaggaatagaagaagaaggtggagagagagacagagacagatccattcgattagtgaacggatctcgacggtatcggttaacttttaaaagaaaaggggggattggggggtacagtgcaggggaaagaatagtagacataatagcaacagacatacaaactaaagaattacaaaaacaaattacaaaaattcaaaattttatcgat
ACGCGT
ggagttccgcgttacataacttacggtaaatggcccgcctggctgaccgcccaacgaccc
ccgcccattgacgtcaataatgacgtatgttcccatagtaacgccaatagggactttcca
ttgacgtcaatgggtggagtatttacggtaaactgcccacttggcagtacatcaagtgta
tcatatgccaagtacgccccctattgacgtcaatgacggtaaatggcccgcctggcatta
tgcccagtacatgaccttatgggactttcctacttggcagtacatctacgtattagtcat
cgctattaccatggtgatgcggttttggcagtacatcaatgggcgtggatagcggtttga
ctcacggggatttccaagtctccaccccattgacgtcaatgggagtttgttttggcacca
aaatcaacgggactttccaaaatgtcgtaacaactccgccccattgacgcaaatgggcgg
taggcgtgtacggtgggaggtctatataagcagagctcgtttagtgaaccgtcagatcgc
ctggagacgccatccacgctgttttgacctccatagaagacaccg
GGATCCGCCGCCACC
atgaagcccagcgcagagtgctgttctcccaagttctggttggtgttggccgtcttggcc
gtatcgggcagcaaagctcgttcccaaaagagcgcccccagcatcggcatcgctgtcatc
ctcgtgggcacttccgacgaagtggccataaaagatgccGACTACAAGGACGACGATGACAAGCACGAGAAAGAtGACTTCCat
catctctcagtagttccccgggtggagctggtagccatgaacgagactgacccaaagagc
ataatcacccgcatctgcgatcttatgtctgaccggaagatccagggggtggtgttcgcg
gatgacacggaccaggaagccatcgcccagatcctcgatttcatttctgctcagactctc
acccccatcctgggcatccatgggggctcatctatgataatggcagataaggatgagtcc
tccatgttcttccagtttggcccatccattgaacagcaagcttctgtcatgctcaacatc
atggaagaatacgactggtacatcttctccatcgtcaccacctacttccccggctaccag
gacttcgtgaacaagatccgcagcactattgagaacagctttgtgggctgggagctcgag
gaagtcctcctgctagacatgtc
tctaga
cgatggcgactctaagatccagaatcagctgaagaagctgcagagccccatcattctcctctactgcacaaaggaagaagccacctacatcttcgaagtagctaactcagttgggctgactggctacggctacacatggatcgtgccgagtctggtggcgggggatacggacacggtgccttcagagttccccacggggctcatctctgtgtcatatgacgaatgggactatggccttcctgccagagtgagagatgggattgccatcatcaccactgctgcctcggacatgctgtccgaacacagtttcatccctgagcccaagagcagttgctacaacacccacgagaagaggatctaccagtctaacatgctgaataggtatctgatcaacgtcacttttgaagggagaaacctgtccttcagtgaagatggctaccagatgcatccgaagctggtgataatccttctgaacaaggagaggaagtgggagagggtgggaaaatggaaagacaagtccctgcagatgaaatactatgtgtggcctcgaatgtgtcctgagactgaagaacaggaagatgaccatctgagcatcgttaccttggaggaggcaccgtttgtcattgtggaaagtgtggaccctctcagtgggacctgcatgcggaatacagtcccgtgccagaagcgcatcatctctgagaataaaacagatgaggaaccaggctacatcaaaaaatgctgcaaggggttttgtattgatatccttaagaaaatttctaagtctgtgaagttcacctatgacctttacctggtgaccaatggcaagcatggaaagaaaatcaacgggacctggaacggcatgattggtgaggtggtcatgaagagggcctatatggcagtgggatcactaactatcaatgaagaacggtcagaggtggttgacttctctgtgcccttcatagagactggcatcagtgtcatggtatcacgcagcaatgggactgtgtcaccttctgccttcttagagccattcagtgctgacgtgtgggtgatgatgtttgtgatgctgctcattgtctctgctgtagctgtctttgtctttgaatacttcagccctgtgggttacaaccggtgcctagctgatggcagagagccaggcggcccatctttcaccatcggcaaagcgatttggttactctggggtctggtgtttaacaactccgtacctgtgcagaacccaaaggggaccacctccaagatcatggtgtcagtgtgggccttctttgctgtcattttcctggccagctacactgccaacttagccgccttcatgatccaagaggagtatgtggaccaggtttccggcctgagtgacaagaagttccagagacctaatgacttctcaccccctttccgctttgggactgtgcccaatggcagcacagagaggaatatccgtaataactatgcagaaatgcatgcctacatgggaaagttcaaccaaaggggtgtagatgatgccttgctctccctgaaaacagggaaacttgatgcattcatctacgatgcagccgtgctcaactacatggctggaagagacgaaggctgcaagctggtgaccattggcagtggcaaggtctttgcttctacgggctatggcattgctatccaaaaagactctggttggaaacgccaggtggaccttgctatcctgcagctgtttggagatggggagatggaagaactggaagctctctggctcactggcatttgccacaatgagaagaatgaggttatgagcagccagctggacattgacaacatggcgggcgtcttctatatgttgggggcagccatggctctcagcctcatcaccttcatctgtgaacatctcttctattggcagttccgacattgcttcatgggtgtctgttctggcaagcctggcatggtcttctccatcagcagaggtatctacagctgtatccacggagtagctatagaggagcgccaatccgtgatgaactcccccactgccaccatgaacaacacacactccaatatcctacgcttgctccgaacggccaaaaacatggccaacctgtctggagtcaacggctccccccagagtgccctggacttcatccgccgtgagtcctctgtctatgacatctctgagcatcgccgcagcttcacgcattcagactgcaagtcgtacaataacccaccctgtgaggaaaacctgttcagtgactacattagtgaggtagagagaacatttggcaacctgcagctgaaggacagcaatgtgtaccaagaccactatcaccatcaccaccggccccacagcatcggcagcaccagctccattgatgggctctatgactgtgacaacccaccctttaccacccagcccaggtcaatcagcaagaaacccctggacattggcctgccctcctccaaacacagccagctcagcgacctgtacggcaagttctctttcaagagtgaccgctacagtggccatgatgacttgattcgatcagatgtctcagacatctccacgcatactgtcacctatggcaacatcgagggcaacgcagccaagaggaggaagcagcaatataaggacagtctaaagaagcggccagcctcggccaaatctaggagggagtttgatgaaatcgagctggcctaccgtcgccgaccaccccgctccccagaccacaagcgctacttcagggacaaagaagggctccgagacttctacctggaccagttccgaacaaaggagaactcgcctcactgggagcacgtggacttgactgacatttacaaagaacgtagtgatgacttcaagcgagattcggtcagtggaggcgggccctgtaccaacaggtctcaccttaaacacggaacaggcgataagcacggagtggtaggcggggtgcctgctccttgggagaagaacctgaccaatgtggattgggaggataggtctgggggcaacttctgccgcagctgtccctccaagctgcacaattactcctctacggtggcagggcaaaactcgggccggcaggcctgcatcaggtgtgaggcctgcaagaaggctggcaacctgtatgacatcagcgaggacaactccctgcaggaactggaccagcctgctgcccctgtggctgtgtcatccaacgcctccaccaccaagtatcctcaaagcccgactaattccaaggcccagaagaagaatcggaacaaactgcgccggcagcactcctacgacaccttcgtggacctgcagaaggaggaggccgccttggccccacgcagcgtgagcctgaaagacaagggccgattcatggatgggagcccctacgcccatatgtttgagatgccagctggtgagagctcctttgccaacaagtcctcagtgaccactgccggacaccatcacaacaatcccggcagcggctacatgctcagcaagtcgctctaccctgaccgggtcacgcaaaaccctttcatccccacttttggggatgatcagtgcttgcttcacggcagcaaatcctacttcttcaggcagcccacggtggcaggggcgtcgaaaacaaggccggacttccgggcccttgtcaccaataagccagtggtgtcagcccttcatggggctgtgccaggtcgtttccagaaggacatttgtatagggaaccagtccaacccctgtgtgcctaacaacaaaaaccccagggctttcaatggctccagcaatggacatgtttatgagaaactttctagtattgagtctgatgtctgagtgaggg
gaattcAGATCTGGATCCGGTACC
cgcgtaccggttagtaatgatcgacaatcaacctctggattacaaaatttgtgaaagattgactggtattcttaactatgttgctccttttacgctatgtggatacgctgctttaatgcctttgtatcatgctattgcttcccgtatggctttcattttctcctccttgtataaatcctggttgctgtctctttatgaggagttgtggcccgttgtcaggcaacgtggcgtggtgtgcactgtgtttgctgacgcaacccccactggttggggcattgccaccacctgtcagctcctttccgggactttcgctttccccctccctattgccacggcggaactcatcgccgcctgccttgcccgctgctggacaggggctcggctgttgggcactgacaattccgtggtgttgtcggggaagctgacgtcctttccatggctgctcgcctgtgttgccacctggattctgcgcgggacgtccttctgctacgtcccttcggccctcaatccagcggaccttccttcccgcggcctgctgccggctctgcggcctcttccgcgtcttcgccttcgccctcagacgagtcggatctccctttgggccgcctccccgcctggcgatggtacc
tttaagaccaatgacttacaaggcagctgtagatcttagccactttttaaaagaaaaggggggactggaagggctaattcactcccaacgaagacaagatctgctttttgcttgtactgggtctctctggttagaccagatctgagcctgggagctctctggctaactagggaacccactgcttaagcctcaataaagcttgccttgagtgcttcaagtagtgtgtgcccgtctgttgtgtgactctggtaactagagatccctcagacccttttagtcagtgtggaaaatctctagcagtagtagttcatgtcatcttattattcagtatttataacttgcaaagaaatgaatatcagagagtgagaggaacttgtttattgcagcttataatggttacaaataaagcaatagcatcacaaatttcacaaataaagcatttttttcactgcattctagttgtggtttgtccaaactcatcaatgtatcttatcatgtctggctctagctatcccgcccctaactccgcccatcccgcccctaactccgcccagttccgcccattctccgccccatggctgactaattttttttatttatgcagaggccgaggccgcctcggcctctgagctattccagaagtagtgaggaggcttttttggaggcctagggacgtacccaattcgccctatagtgagtcgtattacgcgcgctcactggccgtcgttttacaacgtcgtgactgggaaaaccctggcgttacccaacttaatcgccttgcagcacatccccctttcgccagctggcgtaatagcgaagaggcccgcaccgatcgcccttcccaacagttgcgcagcctgaatggcgaatgggacgcgccctgtagcggcgcattaagcgcggcgggtgtggtggttacgcgcagcgtgaccgctacacttgccagcgccctagcgcccgctcctttcgctttcttcccttcctttctcgccacgttcgccggctttccccgtcaagctctaaatcgggggctccctttagggttccgatttagtgctttacggcacctcgaccccaaaaaacttgattagggtgatggttcacgtagtgggccatcgccctgatagacggtttttcgccctttgacgttggagtccacgttctttaatagtggactcttgttccaaactggaacaacactcaaccctatctcggtctattcttttgatttataagggattttgccgatttcggcctattggttaaaaaatgagctgatttaacaaaaatttaacgcgaattttaacaaaatattaacgcttacaatttaggtggcacttttcggggaaatgtgcgcggaacccctatttgtttatttttctaaatacattcaaatatgtatccgctcatgagacaataaccctgataaatgcttcaataatattgaaaaaggaagagtatgagtattcaacatttccgtgtcgcccttattcccttttttgcggcattttgccttcctgtttttgctcacccagaaacgctggtgaaagtaaaagatgctgaagatcagttgggtgcacgagtgggttacatcgaactggatctcaacagcggtaagatccttgagagttttcgccccgaagaacgttttccaatgatgagcacttttaaagttctgctatgtggcgcggtattatcccgtattgacgccgggcaagagcaactcggtcgccgcatacactattctcagaatgacttggttgagtactcaccagtcacagaaaagcatcttacggatggcatgacagtaagagaattatgcagtgctgccataaccatgagtgataacactgcggccaacttacttctgacaacgatcggaggaccgaaggagctaaccgcttttttgcacaacatgggggatcatgtaactcgccttgatcgttgggaaccggagctgaatgaagccataccaaacgacgagcgtgacaccacgatgcctgtagcaatggcaacaacgttgcgcaaactattaactggcgaactacttactctagcttcccggcaacaattaatagactggatggaggcggataaagttgcaggaccacttctgcgctcggcccttccggctggctggtttattgctgataaatctggagccggtgagcgtgggtctcgcggtatcattgcagcactggggccagatggtaagccctcccgtatcgtagttatctacacgacggggagtcaggcaactatggatgaacgaaatagacagatcgctgagataggtgcctcactgattaagcattggtaactgtcagaccaagtttactcatatatactttagattgatttaaaacttcatttttaatttaaaaggatctaggtgaagatcctttttgataatctcatgaccaaaatcccttaacgtgagttttcgttccactgagcgtcagaccccgtagaaaagatcaaaggatcttcttgagatcctttttttctgcgcgtaatctgctgcttgcaaacaaaaaaaccaccgctaccagcggtggtttgtttgccggatcaagagctaccaactctttttccgaaggtaactggcttcagcagagcgcagataccaaatactgttcttctagtgtagccgtagttaggccaccacttcaagaactctgtagcaccgcctacatacctcgctctgctaatcctgttaccagtggctgctgccagtggcgataagtcgtgtcttaccgggttggactcaagacgatagttaccggataaggcgcagcggtcgggctgaacggggggttcgtgcacacagcccagcttggagcgaacgacctacaccgaactgagatacctacagcgtgagctatgagaaagcgccacgcttcccgaagggagaaaggcggacaggtatccggtaagcggcagggtcggaacaggagagcgcacgagggagcttccagggggaaacgcctggtatctttatagtcctgtcgggtttcgccacctctgacttgagcgtcgatttttgtgatgctcgtcaggggggcggagcctatggaaaaacgccagcaacgcggcctttttacggttcctggccttttgctggccttttgctcacatgttctttcctgcgttatcccctgattctgtggataaccgtattaccgcctttgagtgagctgataccgctcgccgcagccgaacgaccgagcgcagcgagtcagtgagcgaggaagcggaagagcgcccaatacgcaaaccgcctctccccgcgcgttggccgattcattaatgcagctggcacgacaggtttcccgactggaaagcgggcagtgagcgcaacgcaattaatgtgagttagctcactcattaggcaccccaggctttacactttatgcttccggctcgtatgttgtgtggaattgtgagcggataacaatttcacacaggaaacagctatgaccatgattacgccaagcgcgcaattaaccctcactaaagggaacaaaagctggagctgcaagctt
